# Supplementary material for: The Mycobacterium tuberculosis PE15/PPE20 complex transports calcium across the outer membrane
Source: PLoS Biol. 2022 Nov 28;20(11):e3001906. doi: 10.1371/journal.pbio.3001906 (PMC9731449; doi:10.1371/journal.pbio.3001906)
Supplement: S1 Data — (XLSX) [file pbio.3001906.s005.xlsx]

## Sheet: Fig. 1a 
Fig 1a.	Fold change ATP levels
		Replicate	1mM EGTA	10μM Ca2+	100μM Ca2+	1mM Ca2+	10mM Ca2+
		1	0.617077	1.04802	1.3633	3.02542	4.6903
		2	0.633274	1.02435	1.23558	2.39203	4.41135
		3	0.722733	0.989461	1.27839	2.32391	4.63651
		4				2.77199

## Sheet: Fig. 1b
Fig1b.	Biofilm quantification using crystal violet absorbance
			Absorbance 600nm
			EGTA	Ca2+ free	10μM Ca2+	100μM Ca2+	1mM Ca2+	10mM Ca2+
		1		8.925	7.46475	17.172	32.7795	23.3835
		2	4.701	11.611	15.9735	17.739		26.139
		3	3.47175	9.9345	12.6052	23.652	26.695	54.911
		4	3.30375	5.8725	11.0962	16.929	40.041	58.623

## Sheet: Fig. 1c-f 
Fig 1c-f.	RNA-seq analysis of Mtb transcripts after exposure to 1mM Ca2+
Gene	1hr		6hr		Day 1		Day 3
	LOG2FOLD	AVG_PVALUE	LOG2FOLD	AVG_PVALUE	LOG2FOLD	AVG_PVALUE	LOG2FOLD	AVG_PVALUE
Rv0001	-0.0324	0.999327	0.0222	1	-0.0573	0.999444	0.1477	0.447927
Rv0002	0.0196	1	-0.0196	0.999997	-0.0642	0.993104	0.1055	0.996807
Rv0003	0.0379	0.99997	-0.0183	0.999999	-0.1471	0.215367	-0.121	0.997981
Rv0004	0.1332	0.949281	0.0154	1	-0.0506	0.999859	-0.1383	0.986776
Rv0005	0.0159	1	-0.0401	0.999915	0.2071	4.15e-05	0.0488	0.999837
Rv0006	-0.0323	0.998598	-0.0535	0.997763	0.1194	0.435101	0.0503	0.996142
Rv0007	-0.0001	0.999999	0.0129	1	0.0648	0.987801	-0.093	0.998595
Rv0008c	0.0327	0.999998	0.132	0.944853	-0.1225	0.978985	0.0235	1
Rv0009	0.0507	0.998075	-0.0256	0.999975	-0.3179	1.44e-08	0.2711	0.002761
Rv0010c	-0.1407	0.035029	0.0167	1	-0.2645	1.91e-05	-0.1655	0.312378
Rv0011c	-0.0434	0.998749	-0.1392	0.850322	-0.1421	0.33044	0.0165	1
Rv0012	0.0134	1	0.066	0.996858	-0.0164	1	-0.0279	0.999999
Rv0013	-0.068	0.989906	0.0547	0.99953	-0.0262	0.999999	-0.0192	1
Rv0014c	-0.0483	0.991153	-0.0433	0.999852	0.0308	0.999624	0.0413	0.999947
Rv0015c	0.0448	0.999931	0.1599	0.736042	0.1619	0.024876	0.0252	0.999999
Rv0016c	0.0187	1	0.0474	0.999879	0.0073	0.999999	0.1297	0.607522
Rv0017c	0.0687	0.952393	-0.043	0.999868	-0.037	0.999976	0.0277	0.999994
Rv0018c	0.0803	0.947262	0.0191	1	0.0464	0.998612	-0.0287	0.999996
Rv0019c	0.1133	0.602906	0.0279	0.999999	0.062	0.995353	-0.0741	0.999595
Rv0020c	-0.0054	0.999997	-0.0164	0.999996	0.0641	0.985382	0.1403	0.366845
Rv0021c	0.0286	0.999999	0.1088	0.961297	-0.1114	0.848009	-0.2023	0.260276
Rv0022c	0.127	0.999989	0.2925	0.995557	0.1339	0.999959	0.0579	1
Rv0023	0.1444	0.920803	-0.0842	0.999485	0.1215	0.989573	0.0149	1
Rv0024	0.0558	0.999978	0.123	0.997451	0.0735	0.999596	0.0526	0.999995
Rv0025	0.1123	0.92375	0.0052	1	-0.0169	1	0.1095	0.961405
Rv0026	0.0998	0.820954	0.0173	1	-0.087	0.969536	-0.1325	0.767564
Rv0027	0.0065	1	0.0589	0.999975	-0.2006	0.239619	0.0636	0.999645
Rv0028	-0.0537	0.999793	-0.0708	0.99956	-0.2084	0.092313	-0.062	0.999965
Rv0029	-0.0061	1	0.0176	1	-0.0406	0.999963	0.0386	0.999985
Rv0030	0.1946	0.215376	-0.1534	0.822297	-0.1624	0.4667	0.11	0.988117
Rv0031	-0.0219	0.999999	0.1821	0.789725	-0.3825	0.032492	-0.0211	1
Rv0032	0.037	0.999996	0.3181	0.003271	0.6748	8.78e-05	0.71	7.13e-09
Rv0033	0.1744	0.996553	0.2528	0.881161	0.635	0.001059	0.8437	0.000759
Rv0034	0.3738	0.01993	0.2501	0.425309	0.4977	0.002609	0.6288	0.00061
Rv0035	0.1473	0.200133	0.089	0.968281	0.0965	0.942622	0.2395	0.018042
Rv0036c	-0.0181	0.999996	0.1475	0.905626	-0.0044	1	-0.0603	0.999938
Rv0037c	0.0347	0.999995	0.0048	1	-0.1262	0.545545	-0.1261	0.99671
Rv0038	0.0343	0.99999	-0.0076	1	-0.0442	0.999727	-0.121	0.967015
Rv0039c	0.1198	0.956784	0.3428	0.033251	0.0643	0.999342	-0.1127	0.999527
Rv0040c	0.1495	0.342318	0.1202	0.856601	0.6668	1.37e-12	0.5244	0.000195
Rv0041	-0.0047	0.999998	0.0575	0.999526	-0.0624	0.987104	0.0828	0.947073
Rv0042c	-0.0517	0.997987	0.0056	1	0.0101	1	0.1222	0.936144
Rv0043c	-0.009	1	0.0517	0.999746	-0.0098	1	0.0297	0.999997
Rv0044c	-0.0203	0.999999	0.1093	0.98509	-0.0279	0.999999	0.0999	0.986118
Rv0045c	0.1868	0.624185	0.1888	0.319551	0.0449	0.99979	-0.1125	0.996772
Rv0046c	-0.0746	0.997999	0.052	0.999366	-0.1591	0.018947	-0.0297	0.999991
Rv0047c	0.1878	0.943762	0.2654	0.009736	-0.1836	0.113764	-0.3398	0.000979
Rv0048c	0.0584	0.998598	-0.0167	0.999999	0.0541	0.999474	0.0398	0.999412
Rv0049	0.0117	1	0.0707	0.996953	0.0525	0.998873	0.1563	0.426901
Rv0050	-0.0312	0.999748	-0.0033	1	0.0483	0.997444	0.0506	0.99592
Rv0051	0.0069	1	-0.0251	0.999981	0.0388	0.999801	-0.1518	0.546902
Rv0052	-0.0359	0.999951	-0.0494	0.999946	0.1429	0.395638	-0.2129	0.228649
Rv0053	0.1422	0.271504	0.2835	0.005918	0.0907	0.965126	0.279	0.009834
Rv0054	0.1349	0.434945	0.2429	0.007831	0.1754	0.004723	0.1641	0.26431
Rv0055	0.1022	0.868528	0.2164	0.028502	0.2314	0.000729	0.5282	2.69e-06
Rv0056	0.1113	0.495554	0.1538	0.390354	0.1957	0.000467	0.3898	0.000146
Rv0057	0.0916	0.988076	0.4466	1.57e-05	0.3323	2.3e-06	0.0714	0.985872
Rv0058	0.1357	0.301522	0.4996	3.73e-10	0.1838	0.001603	0.1348	0.356193
Rv0059	0.1108	0.833918	0.1925	0.981001	-0.0011	1	-0.0133	1
Rv0060	0.0358	0.999968	0.0715	0.999714	-0.0219	1	0.0452	0.999861
Rv0061c	-0.1824	0.00484	-0.1165	0.998776	-0.1808	0.330417	0.0463	0.999796
Rv0062	0.051	0.999913	0.2555	0.128869	0.2007	0.028617	0.5502	1.15e-06
Rv0063	0.09	0.999193	0.2404	0.067502	0.3478	0.000402	0.2878	0.01522
Rv0064	-0.012	0.999998	-0.0706	0.995458	-0.0393	0.999764	-0.2534	0.00132
Rv0064A	0.2126	0.43663	0.1849	0.743134	0.0029	1	-0.1537	0.983514
Rv0065	0.0242	1	-0.0129	1	-0.1567	0.319408	-0.0914	0.999553
Rv0066c	0.0597	0.999036	-0.105	0.96186	-0.0931	0.866826	0.0825	0.998495
Rv0067c	0.0767	0.998716	0.0868	0.999875	-0.1048	0.989116	-0.0889	0.999273
Rv0068	0.1107	0.997474	0.2028	0.622713	0.0003	1	-0.0106	1
Rv0069c	-0.0296	0.999903	0.0647	0.999879	0.0483	0.998736	0.1676	0.302607
Rv0070c	0.0752	0.986252	0.1007	0.955806	-0.156	0.345106	0.3679	0.002787
Rv0071	0.2081	0.393721	0.1536	0.844575	-0.1208	0.948236	-0.1339	0.997851
Rv0072	-0.0355	0.998709	-0.0375	0.999815	-0.0006	0.999999	-0.1983	0.445413
Rv0073	0.019	1	-0.0186	0.999997	0.0365	0.999597	-0.1196	0.90895
Rv0074	0.0211	1	0.1226	0.89135	0.0536	0.997994	-0.1968	0.260779
Rv0075	0.0117	1	-0.0602	0.998665	0.0511	0.99901	-0.1714	0.316852
Rv0076c	0.1222	0.9431	-0.0171	0.999999	-0.0647	0.999688	0.0665	0.993374
Rv0077c	-0.03	0.999999	0.2895	0.082711	-0.1422	0.920416	0.1113	0.983437
Rv0078	0.0348	0.999999	0.1848	0.519803	0.0699	0.999689	-0.0048	1
Rv0078A	-0.0363	0.999772	-0.128	0.903085	-0.0342	0.999989	-0.1565	0.753233
Rv0078B	-0.0745	0.99838	-0.1053	0.998829	0.0408	0.999931	-0.1645	0.868194
Rv0079	0.0645	0.999999	-0.1053	0.997456	-0.2001	0.426761	0.1941	0.959071
Rv0080	0.1244	0.998427	-0.1005	0.999643	-0.3234	0.095363	-0.2961	0.140925
Rv0081	-0.1571	0.996962	-0.168	0.944467	-0.385	0.01929	-0.2494	0.791707
Rv0082	-0.1156	0.999783	0.2817	0.5962	-0.1644	0.989412	-0.1831	0.958303
Rv0083	0.0055	1	0.1605	0.987394	-0.0879	0.998915	-0.4612	0.008908
Rv0084	0.1795	0.26559	0.1518	0.981637	-0.1508	0.485988	-0.2907	0.071891
Rv0085	0.2597	0.427834	0.03	1	0.0178	1	-0.3513	0.030668
Rv0086	0.005	1	-0.0485	0.999932	-0.0888	0.977062	-0.385	0.000679
Rv0087	0.0147	1	0.0429	0.999996	-0.2383	0.014526	-0.0749	0.99986
Rv0088	-0.0199	0.999989	-0.0035	1	-0.0647	0.989328	0.0943	0.923297
Rv0089	0.0398	0.999988	0.148	0.707197	-0.1986	0.104076	0.0358	0.999756
Rv0090	0.0291	1	0.1853	0.939989	-0.1611	0.812431	-0.1026	0.996017
Rv0091	-0.0022	1	0.0786	0.999841	-0.1355	0.855388	0.0628	0.998477
Rv0092	0.0578	0.998733	0.1656	0.422854	-0.0803	0.96235	-0.014	1
Rv0093c	0.0791	0.995012	0.1482	0.723941	-0.0367	0.999997	0.0891	0.998394
Rv0094c	0.0314	1	-0.0734	0.999638	-0.3908	0.003676	-0.8738	0.00212
Rv0095c	0.084	0.999899	0.1827	0.944646	-0.0517	0.999996	0.0041	1
Rv0096	0.0702	0.992805	0.1085	0.837448	-0.0293	0.999997	0.5488	2.9e-08
Rv0097	0.0382	0.999897	0.0304	0.999998	-0.0866	0.83529	0.6061	1.03e-08
Rv0098	0.0607	0.993759	-0.0081	1	-0.0134	1	0.3806	0.000186
Rv0099	0.0039	0.999998	-0.0864	0.916117	0.0131	0.999996	0.1604	0.21278
Rv0100	-0.079	0.869329	-0.0723	0.988236	-0.0143	1	0.0466	0.999965
Rv0101	-0.087	0.371525	-0.0303	0.999851	0.0329	0.999807	-0.1669	0.042866
Rv0102	-0.0318	0.99892	-0.0517	0.998919	-0.0139	1	-0.2427	0.001474
Rv0103c	0.0476	0.999594	0.0624	0.999707	0.1117	0.694246	0.1426	0.155337
Rv0104	0.0462	0.999571	-0.0143	0.999999	0.047	0.999507	-0.251	0.03376
Rv0105c	0.4119	0.506971	-0.0827	0.999997	0.0986	0.999994	-0.5308	0.096827
Rv0106	0.0016	1	0.1171	0.953245	-0.2362	0.018291	-0.2858	0.023081
Rv0107c	0.0908	0.849233	0.0945	0.990875	0.0058	0.999999	-0.0213	1
Rv0108c	0.1509	0.130068	-0.1415	0.543379	-0.0014	0.999999	0.44	5.99e-05
Rv0109	0.1641	0.79726	0.0291	1	-0.1631	0.830448	-0.3341	0.029428
Rv0110	0.0138	1	-0.0957	0.998261	-0.0127	1	-0.4267	0.010592
Rv0111	-0.0358	0.99977	0.333	0.000397	0.2038	0.001059	-0.0474	0.99997
Rv0112	-0.2797	0.002265	-0.1701	0.85972	0.0586	0.997353	-0.069	0.999917
Rv0113	-0.209	0.610602	-0.1504	0.901036	0.0152	0.999998	-0.2456	0.128584
Rv0114	-0.2455	0.518185	-0.1809	0.768841	0.0622	0.999061	-0.358	0.028525
Rv0115	-0.0842	0.99924	0.0064	1	0.0407	0.999907	-0.4231	0.003216
Rv0116c	0.0904	0.987132	-0.11	0.993082	-0.0241	1	-0.0498	0.999967
Rv0117	-0.1157	0.816417	-0.289	0.145256	-0.2065	0.014632	-0.2558	0.017167
Rv0118c	-0.1406	0.739397	-0.3294	0.00379	-0.289	0.00053	0.0485	0.999831
Rv0119	-0.1067	0.891042	-0.2062	0.139988	-0.275	0.001351	0.2106	0.034244
Rv0120c	0.023	0.999999	0.0449	0.999957	-0.3291	7.57e-06	0.0553	0.995152
Rv0121c	0.0203	1	-0.1107	0.997839	-0.1178	0.999581	0.0449	0.999987
Rv0122	-0.0418	0.999999	-0.1247	0.999751	-0.0039	1	0.2666	0.638005
Rv0123	-0.0243	0.999999	0.0935	0.999932	-0.1024	0.99499	0.2043	0.4694
Rv0124	0.0819	0.999781	0.0903	0.999913	0.1039	0.9993	-0.1654	0.98226
Rv0125	0.0357	0.999989	0.2185	0.068311	0.0409	0.999592	-0.0165	1
Rv0126	0.0717	0.957752	0.003	1	-0.0553	0.997312	0.059	0.994784
Rv0127	0.0159	1	-0.0122	1	0.0077	0.999999	-0.0234	0.999999
Rv0128	0.0613	0.996965	0.1511	0.530457	0.0227	0.99999	0.1395	0.596483
Rv0129c	0.0788	0.962716	0.2673	0.000738	0.5351	7.11e-17	0.4199	1.51e-07
Rv0130	-0.0604	0.999859	0.1228	0.994488	0.0868	0.998516	0.4568	0.003555
Rv0131c	0.0013	1	0.016	1	0.0507	0.999769	0.1949	0.173354
Rv0132c	0.0463	0.999968	-0.0526	0.999885	-0.16	0.724021	-0.2854	0.044638
Rv0133	0.1291	0.956888	0.0304	0.999999	0.1571	0.172352	-0.1375	0.82339
Rv0134	0.0144	1	0.0762	0.987545	0.0327	0.99988	-0.4276	0.000625
Rv0135c	0.0416	0.999909	0.1648	0.399761	0.0527	0.999653	-0.0829	0.998544
Rv0136	0.1211	0.809694	-0.0037	1	-0.0769	0.999281	0.0297	0.999998
Rv0137c	0.0231	1	0.1293	0.79476	-0.079	0.999323	0.0137	1
Rv0138	-0.0021	1	-0.0241	0.999998	0.0015	1	-0.1229	0.989894
Rv0139	0.046	0.999423	0.0025	1	0.0115	1	-0.1327	0.759551
Rv0140	-0.0368	0.999875	-0.1134	0.99401	0.0299	0.999957	0.2402	0.019163
Rv0141c	-0.025	0.999974	-0.1571	0.457244	0.0128	0.999999	0.0999	0.991768
Rv0142	-0.125	0.972799	0.1014	0.998923	0.0839	0.997924	-0.0118	1
Rv0143c	-0.0044	0.999999	0.0222	1	-0.033	0.999994	-0.2212	0.093274
Rv0144	-0.2295	2.81e-05	-0.1944	0.384162	-0.4101	8e-09	-0.3528	0.000411
Rv0145	-0.2183	2.15e-05	-0.182	0.377802	-0.2876	4.17e-06	-0.4489	4.14e-09
Rv0146	-0.1971	0.126623	-0.2782	0.887934	-0.3286	0.001095	-0.4389	0.002331
Rv0147	-0.0752	0.92538	-0.1421	0.672489	-0.025	0.999999	-0.2058	0.044034
Rv0148	-0.0333	0.999599	-0.0681	0.994401	-0.1442	0.198009	0.0046	1
Rv0149	0.0386	0.999972	-0.0549	0.999532	-0.195	0.01509	-0.1356	0.939989
Rv0150c	0.0306	1	0.1198	0.984111	-0.1972	0.364203	-0.3685	0.022949
Rv0151c	-0.0138	0.999999	-0.1613	0.827697	0.0435	0.999755	0.0127	1
Rv0152c	0.1123	0.929506	-0.02	0.999999	-0.0788	0.988325	-0.0259	1
Rv0153c	0.0064	1	0.0022	1	-0.0199	1	0.1589	0.469942
Rv0154c	-0.003	1	0.0117	1	0.0788	0.99758	0.2198	0.036557
Rv0155	0.0902	0.963506	0.0876	0.986029	0.2001	0.034337	0.1631	0.487026
Rv0156	-0.0502	0.999548	-0.088	0.993888	0.1296	0.735329	0.2771	0.049671
Rv0157	0.0093	1	0.1568	0.352722	0.1131	0.732254	0.0415	0.999991
Rv0157A	0.0376	0.999994	-0.0037	1	-0.09	0.998259	0.2229	0.258224
Rv0158	0.1297	0.70829	0.1953	0.314502	0.2607	0.001091	0.0426	0.999982
Rv0159c	-0.0149	1	-0.0316	0.999998	0.1693	0.077479	-0.1703	0.711092
Rv0160c	-0.0595	0.999954	0.0572	0.999995	0.0591	0.999711	0.0151	1
Rv0161	-0.1142	0.996633	0.2703	0.060064	-0.1351	0.813585	-0.0022	1
Rv0162c	0.0222	1	-0.0079	1	-0.0807	0.999733	-0.0762	0.9999
Rv0163	0.0468	0.999977	-0.0695	0.99981	-0.0514	0.999984	-0.099	0.998891
Rv0164	0.0083	1	-0.0821	0.994056	-0.1244	0.352583	0.0143	1
Rv0165c	0.0046	0.999999	0.1081	0.875038	-0.1272	0.390049	-0.0691	0.996751
Rv0166	0.0494	0.999639	0.1969	0.091923	0.0524	0.993602	0.0372	0.999962
Rv0167	0.147	0.430479	0.4189	0.000211	0.2541	1.25e-05	0.1633	0.260043
Rv0168	0.1689	0.094683	0.4478	0.000121	0.2468	0.000129	0.1355	0.742123
Rv0169	0.1227	0.373957	0.3792	0.000151	0.1791	0.0026	0.3465	5.14e-05
Rv0170	0.0735	0.949851	0.2786	0.083004	0.1956	0.003446	0.1923	0.46735
Rv0171	0.098	0.886463	0.2792	0.004369	0.3475	7.88e-10	0.5054	8.64e-10
Rv0172	0.0109	1	0.2735	0.004142	0.3063	6.81e-10	0.4052	2.41e-08
Rv0173	0.068	0.960552	0.2909	0.002981	0.3131	9.37e-10	0.3016	0.000109
Rv0174	0.0178	1	0.1372	0.586796	0.202	7.87e-05	0.0825	0.960757
Rv0175	0.0132	1	0.1029	0.997428	0.0969	0.874713	-0.0639	0.997853
Rv0176	0.0571	0.997465	0.1686	0.268119	0.1305	0.160692	0.0289	0.999993
Rv0177	-0.0001	0.999999	0.0303	0.999995	0.0499	0.993662	0.0804	0.966846
Rv0178	0.0135	1	0.0059	1	0.027	0.999733	0.0993	0.880205
Rv0179c	0.123	0.517028	0.091	0.997987	0.5033	1e-13	0.3166	4.01e-05
Rv0180c	0.0173	1	-0.0247	0.999986	-0.0526	0.998352	-0.0122	1
Rv0181c	0.0124	1	-0.0116	1	0.1719	0.104746	0.0565	0.998552
Rv0182c	-0.0408	0.999623	0.0522	0.999945	0.0616	0.996023	-0.0976	0.970572
Rv0183	-0.0139	0.999999	0.099	0.957391	0.2523	0.000874	0.15	0.4993
Rv0184	-0.0282	0.999971	0.2505	0.060424	0.1565	0.102677	0.0508	0.999868
Rv0185	0.0043	1	0.137	0.914144	0.1176	0.931995	-0.1292	0.975426
Rv0186	0.1193	0.466764	0.1426	0.549985	0.0956	0.897285	-0.0624	0.999595
Rv0186A	-0.037	0.999992	0.2392	0.353918	0.027	0.999997	0.1943	0.699551
Rv0187	0.0472	0.999934	0.0793	0.999205	-0.0705	0.994051	0.1536	0.551818
Rv0188	-0.0138	0.999999	-0.0005	1	-0.1126	0.824414	0.2142	0.054393
Rv0189c	0.0131	1	0.0151	1	0.0973	0.914609	-0.0614	0.999676
Rv0190	0.0641	0.9999	-0.0895	0.998136	0.3045	0.007763	0.0835	0.999913
Rv0191	-0.0406	0.999945	0.0872	0.999654	0.1785	0.156274	-0.1337	0.889447
Rv0192	0.0269	0.999995	0.0613	0.998536	-0.043	0.999873	0.0501	0.999866
Rv0192A	-0.0408	0.999949	0.008	1	0.0178	1	0.1038	0.999993
Rv0193c	0.0291	0.999999	-0.0761	0.999502	-0.1805	0.176945	-0.142	0.987757
Rv0194	-0.0152	1	0.0529	0.999981	-0.0824	0.991731	-0.0081	1
Rv0195	0.1538	0.976453	-0.0036	1	-0.1755	0.949105	-0.1366	0.999212
Rv0196	-0.1132	0.999642	0.4479	0.081387	0.0377	1	-0.2428	0.934414
Rv0197	0.0598	0.999806	0.0564	0.999951	-0.0615	0.998945	-0.0264	1
Rv0198c	-0.0122	0.999996	-0.0199	0.999992	-0.0977	0.690221	0.1071	0.715743
Rv0199	0.0151	1	-0.0599	0.999621	-0.0874	0.987521	-0.0473	0.999981
Rv0200	0.003	1	-0.0659	0.998675	-0.1028	0.826028	-0.0333	0.999995
Rv0201c	-0.0038	1	0.0494	0.999987	-0.057	0.999813	-0.0113	1
Rv0202c	-0.025	0.999958	0.0059	1	0.0252	0.999917	0.0506	0.999681
Rv0203	-0.0237	0.999995	0.2379	0.175942	0.1362	0.781468	0.26	0.055809
Rv0204c	0.0866	0.995506	0.1291	0.910486	0.2414	0.001546	-0.002	1
Rv0205	-0.0036	0.999999	0.026	0.999999	0.0074	1	-0.3111	0.003287
Rv0206c	-0.0075	0.999999	0.0013	1	0.1072	0.753068	0.0289	0.999986
Rv0207c	-0.086	0.815675	-0.0073	1	0.1577	0.01294	0.0628	0.99441
Rv0208c	0.0322	0.999991	0.1928	0.176309	0.4858	2.78e-09	0.0507	0.998483
Rv0209	-0.027	0.999997	-0.0383	0.999994	-0.0493	0.999995	-0.1528	0.947739
Rv0210	-0.02	0.999999	0.1847	0.633013	-0.1476	0.711896	-0.0371	0.999998
Rv0211	-0.22	0.00068	-0.2725	0.042304	-0.873	1.51e-27	0.105	0.731407
Rv0212c	-0.1781	0.025951	-0.1875	0.290574	-0.8322	2.97e-22	0.1171	0.802857
Rv0213c	0.1221	0.622419	0.0684	0.999738	-0.1336	0.586798	-0.2449	0.04808
Rv0214	0.1091	0.893199	0.1209	0.89286	0.0238	0.999993	-0.038	0.999996
Rv0215c	0.0484	0.999712	0.1298	0.845266	0.0415	0.999922	-0.0059	1
Rv0216	0.0684	0.999775	0.1116	0.9467	-0.101	0.978115	0.0024	1
Rv0217c	0.0948	0.976109	0.1383	0.932295	-0.0723	0.998557	0.0413	0.999752
Rv0218	0.1358	0.86576	0.0141	1	-0.1976	0.169685	-0.2037	0.522039
Rv0219	0.0093	1	0.1218	0.999574	0.051	0.99995	0.0404	0.999999
Rv0220	0.0064	0.999999	-0.0015	1	0.0419	0.998238	0.0132	1
Rv0221	-0.0031	0.999999	-0.0094	1	0.0592	0.996158	-0.1476	0.435034
Rv0222	0.0109	1	-0.1455	0.480722	-0.0263	0.999999	-0.3527	0.025999
Rv0223c	-0.0498	0.998253	0.0548	0.999959	-0.0837	0.958355	-0.0426	0.999985
Rv0224c	0.1151	0.902384	0.0148	1	-0.0347	0.999996	-0.027	0.999999
Rv0225	-0.0471	0.998972	0.0746	0.999516	0.0523	0.997699	-0.1031	0.997905
Rv0226c	0.0598	0.999529	0.2691	0.033671	0.0468	0.999572	-0.1043	0.999353
Rv0227c	-0.0304	0.999957	0.1528	0.728979	0.0309	0.999885	0.3879	7.57e-05
Rv0228	0.0301	0.999999	0.1776	0.637473	0.0459	0.999863	-0.0985	0.999184
Rv0229c	-0.0915	0.891876	0.0594	0.998944	0.0556	0.998242	-0.041	0.99999
Rv0230c	-0.0024	1	-0.0045	1	0.0561	0.99911	0.2816	0.021038
Rv0231	0.0466	0.999933	0.0878	0.988535	-0.1076	0.793854	0.2361	0.010888
Rv0232	0.1517	0.039188	0.1588	0.375661	-0.143	0.408154	0.1286	0.635932
Rv0233	0.0929	0.728033	0.1144	0.900078	-0.0386	0.999977	0.2219	0.003308
Rv0234c	0.0412	0.999956	0.1709	0.279158	0.0058	1	0.2366	0.050632
Rv0235c	-0.0801	0.966384	-0.0933	0.948251	-0.2978	9.62e-05	0.0445	0.999964
Rv0236A	0.0697	0.998885	-0.1306	0.847485	-0.1297	0.783928	0.104	0.997815
Rv0236c	0.0271	0.999996	-0.024	0.999993	-0.0923	0.787016	-0.2069	0.337908
Rv0237	0.0971	0.956839	0.219	0.543602	0.0566	0.997949	-0.0374	0.999998
Rv0238	-0.0277	0.999971	0.051	0.999975	0.0471	0.998917	0.0407	0.999974
Rv0239	0.0121	1	-0.041	0.999962	0.1026	0.9504	-0.1027	0.985974
Rv0240	0.0792	0.983548	0.285	0.012428	0.052	0.9987	-0.2676	0.011084
Rv0241c	-0.0073	1	0.2887	0.005579	0.1824	0.004946	-0.1912	0.244647
Rv0242c	0.0216	1	0.3475	0.000439	0.1389	0.109592	-0.4104	4.01e-05
Rv0243	0.0087	1	0.4235	0.00955	0.2163	8.42e-05	-0.1701	0.909043
Rv0244c	-0.1825	0.017171	-0.1437	0.842962	0.1633	0.387907	0.1633	0.263759
Rv0245	0.0591	0.999721	-0.1092	0.985405	-0.2581	0.003531	0.0072	1
Rv0246	-0.0759	0.990782	-0.0994	0.998066	-0.1259	0.436855	0.0488	0.999962
Rv0247c	-0.0916	0.84563	-0.1353	0.750142	-0.1239	0.37446	0.3008	0.010874
Rv0248c	-0.1475	0.002551	-0.098	0.875697	-0.0777	0.893894	0.0298	0.999982
Rv0249c	-0.1074	0.514607	-0.1768	0.27912	0.0102	1	-0.0038	1
Rv0250c	0.1429	0.207444	-0.0091	1	-0.0157	1	0.2595	0.015204
Rv0251c	0.0959	0.999971	0.1383	0.922289	0.2883	0.010377	0.2005	0.336102
Rv0252	-0.4488	1.42e-06	-0.8437	1.05e-16	-0.4935	1.61e-07	-0.5763	2.39e-09
Rv0253	-0.3935	0.123227	-0.8649	3.25e-12	-0.2807	0.032298	-0.4601	0.001111
Rv0254c	-0.2303	0.164333	-0.2342	0.582066	-0.1275	0.986125	-0.1868	0.668051
Rv0255c	0.1114	0.878151	0.1335	0.986223	-0.0229	1	0.0536	0.999961
Rv0256c	-0.0063	1	0.0884	0.971438	0.0629	0.994153	-0.0414	0.999996
Rv0257	0.0629	0.999648	-0.0326	0.999979	-0.2219	0.035217	0.1805	0.381363
Rv0258c	0.2318	0.558311	0.0522	0.999972	0.1806	0.541975	-0.141	0.993405
Rv0259c	0.1132	0.998636	-0.1914	0.713647	-0.2924	0.133624	-0.2116	0.832321
Rv0260c	0.0984	0.999825	-0.052	0.999988	-0.229	0.817089	-0.115	0.998958
Rv0261c	0.0355	1	0.0005	1	-0.1898	0.665943	-0.1811	0.720563
Rv0262c	0.0038	1	-0.0039	1	-0.2306	0.046963	-0.0205	1
Rv0263c	-0.0702	0.99756	-0.1608	0.898097	-0.2228	0.143782	0.0791	0.999901
Rv0264c	0.0673	0.999855	-0.0031	1	-0.1431	0.767236	-0.0302	0.999999
Rv0265c	0.0705	0.999871	0.0386	0.999996	0.1179	0.800999	0.0598	0.996021
Rv0266c	0.1309	0.677484	0.0593	0.998797	-0.2048	0.030302	-0.0716	0.99981
Rv0267	-0.0032	1	0.0161	1	-0.0928	0.997654	0.0777	0.999893
Rv0268c	0.1555	0.205666	0.0069	1	-0.0937	0.993228	0.0992	0.993397
Rv0269c	-0.002	1	0.2445	0.065686	-0.044	0.999983	-0.1699	0.610677
Rv0270	-0.0264	0.999936	0.0041	1	0.0118	0.999999	0.0444	0.999701
Rv0271c	-0.0263	0.999762	0.0206	1	-0.0505	0.999591	0.0264	0.999992
Rv0272c	0.0972	0.949182	-0.0548	0.999803	-0.1079	0.862765	-0.1154	0.945229
Rv0273c	0.1485	0.806139	0.021	1	0.0559	0.999915	0.0205	1
Rv0274	0.0332	0.999998	-0.0317	0.999994	0.0562	0.999828	-0.0593	0.999925
Rv0275c	-0.0034	1	0.0977	0.996167	0.0734	0.991685	0.126	0.987925
Rv0276	0.0861	0.949567	-0.0065	1	-0.0891	0.981489	0.1186	0.74598
Rv0277A	0.0037	1	-0.1779	0.308729	-0.1124	0.833882	-0.0232	1
Rv0277c	-0.0088	1	-0.018	0.999999	-0.0602	0.997989	0.0378	0.999992
Rv0278c	-0.1143	0.995949	0.0124	1	0.0289	0.999971	-0.2031	0.998056
Rv0279c	-0.0347	0.999997	0.1546	0.99633	0.0133	1	-0.3189	0.702788
Rv0280	-0.0672	0.99919	0.1044	0.973293	-0.2316	0.024476	-1.1356	7.59e-15
Rv0281	0.0044	0.999999	0.0348	0.999994	-0.0466	0.999923	-0.1137	0.863294
Rv0282	0.0454	0.998989	0.0681	0.990916	0.0155	0.999994	-0.2835	0.000829
Rv0283	0.0147	1	0.1489	0.476327	0.0403	0.999345	-0.298	0.002576
Rv0284	0.0361	0.999811	0.1167	0.677007	0.063	0.985809	-0.1524	0.371982
Rv0285	-0.0052	1	0.1059	0.995361	0.0859	0.97516	-0.3977	0.051622
Rv0286	0.0092	1	0.1366	0.939921	0.1748	0.047317	-0.1387	0.974794
Rv0287	-0.0296	0.999977	0.1713	0.394669	0.1478	0.401564	-0.0112	1
Rv0288	0.032	0.99999	0.1204	0.859488	0.2367	0.000133	0.1292	0.499823
Rv0289	0.1027	0.94653	0.1898	0.506269	0.2109	0.068192	-0.0339	0.999999
Rv0290	0.072	0.997876	0.1597	0.907244	0.1858	0.024587	-0.1738	0.867861
Rv0291	0.0469	0.999923	0.2003	0.158998	0.1544	0.129684	0.0017	1
Rv0292	-0.0693	0.980389	0.1934	0.079998	0.093	0.934082	-0.1525	0.888305
Rv0293c	0.0205	1	0.0184	1	0.0457	0.998425	-0.1783	0.171245
Rv0294	0.0742	0.99641	0.0148	1	-0.0819	0.988921	-0.2003	0.35742
Rv0295c	0.0349	0.999978	0.1838	0.158759	0.0432	0.999503	0.0469	0.999839
Rv0296c	0.0657	0.995255	-0.0114	1	0.1103	0.927306	0.4545	3.15e-05
Rv0297	0.0648	0.979768	-0.0642	0.99964	-0.3321	0.000143	-0.2842	0.013994
Rv0298	0.0145	1	-0.0863	0.991398	0.0326	0.999846	0.0819	0.999549
Rv0299	-0.0608	0.99396	-0.0959	0.98893	0.0746	0.984529	-0.0278	0.999998
Rv0300	-0.1722	0.084521	-0.0804	0.990243	0.0983	0.943856	-0.0098	1
Rv0301	-0.0468	0.999044	-0.005	1	0.0288	0.999875	-0.0633	0.999872
Rv0302	0.0583	0.997892	0.0965	0.999559	-0.0368	0.999992	-0.0774	0.998619
Rv0303	-0.0479	0.999914	0.0453	0.999989	0.0488	0.999827	-0.0448	0.999987
Rv0304c	-0.0287	0.99993	-0.1451	0.710464	-0.1175	0.914371	0.0784	0.999177
Rv0305c	0.1344	0.689576	-0.0234	0.999997	-0.1142	0.834321	0.0588	0.999888
Rv0306	-0.1393	0.896464	0.1368	0.940685	-0.1238	0.965329	0.2721	0.07786
Rv0307c	0.0299	0.999999	0.0227	1	-0.0884	0.983785	0.0688	0.994382
Rv0308	0.0144	1	-0.1825	0.314368	0.0683	0.997174	0.1644	0.430017
Rv0309	0.0494	0.999739	0.0899	0.951162	0.2039	0.000379	0.3049	3.59e-05
Rv0310c	0.0355	0.999988	0.0568	0.999943	0.1115	0.831303	0.1351	0.918561
Rv0311	0.0979	0.996555	0.0201	1	-0.0198	1	-0.0112	1
Rv0312	0.1152	0.852369	0.1647	0.362417	0.667	2.44e-21	0.3855	6.66e-05
Rv0313	-0.0246	0.999976	0.0973	0.975329	0.1473	0.054697	-0.05	0.999894
Rv0314c	-0.0376	0.99956	0.035	0.999989	0.0484	0.997704	-0.1171	0.855181
Rv0315	0.0237	0.999999	0.2283	0.03296	0.0706	0.986201	0.3	0.000301
Rv0316	-0.028	0.999965	0.3508	0.000706	-0.0747	0.997806	0.0206	0.999999
Rv0317c	0.053	0.99988	0.0779	0.986391	-0.0598	0.994688	-0.377	0.003815
Rv0318c	-0.0207	1	0.1381	0.985497	0.0319	0.999997	0.1261	0.936346
Rv0319	0.1107	0.917512	0.1906	0.419749	0.0347	0.999946	0.0765	0.999932
Rv0320	-0.0325	0.999998	-0.1746	0.710448	0.0015	1	0.1491	0.905924
Rv0321	0.0206	1	-0.024	0.999998	-0.1155	0.851832	0.243	0.062645
Rv0322	0.1641	0.64808	0.1393	0.869464	-0.1399	0.893413	-0.0728	0.999923
Rv0323c	-0.0203	0.999999	0.1208	0.993629	-0.0052	1	-0.0845	0.999751
Rv0324	-0.1438	0.998314	0.1097	0.999961	0.153	0.835993	-0.2848	0.26705
Rv0325	0.1565	0.972536	-0.0426	0.999999	0.0162	1	-0.5487	0.018298
Rv0326	0.0595	0.999996	0.1983	0.976612	0.1763	0.9172	-0.0227	1
Rv0327c	0.1442	0.903968	0.0071	1	-0.0784	0.999622	0.0548	0.999953
Rv0328	0.0704	0.999988	0.1681	0.877628	0.1074	0.960698	0.0444	0.999997
Rv0329c	-0.0142	1	-0.0696	0.999977	0.1231	0.966325	-0.0554	0.999995
Rv0330c	0.1069	0.997465	0.1001	0.999797	-0.0257	1	-0.0981	0.999607
Rv0331	-0.0096	1	0.1887	0.860822	0.0291	0.999959	-0.1108	0.998186
Rv0332	0.1594	0.834405	0.1751	0.816439	0.043	0.9999	0.0042	1
Rv0333	0.0364	0.999997	0.029	1	-0.0317	0.999999	0.1146	0.966048
Rv0334	0.0337	0.999995	-0.0746	0.999252	0.0159	0.999999	0.0343	0.999997
Rv0335c	-0.0358	0.999992	0.0642	0.999984	-0.2059	0.293614	-0.0141	1
Rv0336	0.0638	0.999516	-0.0343	0.999987	-0.0905	0.989054	-0.4533	0.002512
Rv0337c	0.0933	0.849451	-0.004	1	-0.0112	1	0.2478	0.005089
Rv0338c	-0.015	0.999982	-0.1473	0.34758	0.0496	0.995142	0.178	0.012066
Rv0339c	0.052	0.999924	0.1458	0.819448	0.0183	0.999998	0.0387	0.999995
Rv0340	0.0852	0.98618	0.0681	0.999952	-0.1282	0.864085	-0.179	0.661573
Rv0341	-0.0164	1	0.1877	0.901412	0.0692	0.999138	-0.1071	0.999482
Rv0342	0.0207	1	0.057	0.999228	0.1108	0.819938	0.0094	1
Rv0343	0.0113	1	0.2292	0.013054	0.0759	0.982891	0.0821	0.962559
Rv0344c	0.1054	0.99921	-0.0788	0.999705	0.1237	0.904384	-0.0644	0.999976
Rv0345	-0.0375	0.999836	0.0246	1	-0.1344	0.648706	-0.1619	0.664314
Rv0346c	-0.0548	0.982075	-0.0604	0.998272	-0.0364	0.999964	0.0768	0.970011
Rv0347	-0.0897	0.895432	-0.0334	0.999988	-0.1444	0.440093	0.0867	0.98386
Rv0348	-0.0413	0.99965	-0.0563	0.999527	-0.2257	0.002671	0.1066	0.990319
Rv0349	-0.0188	0.999996	-0.1124	0.951074	-0.1482	0.480676	0.1524	0.521997
Rv0350	-0.2027	0.579539	0.1343	0.754783	0.6334	3.56e-09	0.3256	2.14e-06
Rv0351	-0.2989	0.019961	0.2317	0.543859	0.7315	9.61e-09	0.1851	0.333649
Rv0352	-0.1247	0.885429	0.151	0.956472	0.6188	2e-06	0.076	0.999133
Rv0353	-0.1488	0.596893	-0.0645	0.9998	0.3684	5.86e-06	-0.0031	1
Rv0354c	-0.0306	0.999971	-0.0802	0.9996	0.1029	0.911689	-0.2628	0.054242
Rv0355c	0.0114	1	-0.1128	0.932686	-0.0258	0.999999	0.0198	0.999999
Rv0356c	-0.0677	0.998292	0.1325	0.923908	-0.0603	0.999831	0.0745	0.998209
Rv0357c	0.0514	0.999922	0.0437	0.999968	0.042	0.999888	0.1775	0.308596
Rv0358	0.1929	0.9751	0.1967	0.770083	-0.1978	0.840446	-0.0059	1
Rv0359	0.0868	0.999106	0.1083	0.995502	-0.1763	0.474923	0.1636	0.648472
Rv0360c	0.0626	0.99997	0.2365	0.370357	0.0462	0.999973	0.3599	0.036984
Rv0361	0.0136	1	-0.1541	0.673442	-0.1512	0.333462	-0.05	0.999993
Rv0362	-0.004	1	0.0169	1	-0.1406	0.537541	-0.0734	0.999723
Rv0363c	0.0516	0.997021	-0.0607	0.999339	0.0484	0.998329	0.0074	1
Rv0364	0.0348	0.999986	-0.0504	0.999378	-0.0125	1	-0.0953	0.95667
Rv0365c	0.115	0.823974	0.0944	0.983804	0.0442	0.999828	-0.0233	1
Rv0366c	-0.05	0.999992	0.0808	0.999951	0.1944	0.72759	-0.0868	0.999923
Rv0367c	0.1181	0.998175	0.3163	0.121176	0.0768	0.999865	0.0346	0.999999
Rv0368c	-0.1717	0.982764	0.1129	0.992733	-0.0713	0.999974	0.0413	0.999999
Rv0369c	-0.0145	1	-0.0689	0.999985	-0.2169	0.557919	-0.2935	0.21417
Rv0370c	0.0806	0.999775	-0.1262	0.97298	-0.1377	0.963406	-0.0315	1
Rv0371c	-0.0686	0.999998	0.1913	0.963062	-0.0387	1	-0.2227	0.952846
Rv0372c	-0.1916	0.998334	0.1227	0.999955	-0.0198	1	-0.0072	1
Rv0373c	-0.0005	1	0.2104	0.431204	-0.0017	1	0.0334	0.999985
Rv0374c	-0.4174	0.792291	0.0118	1	0.1902	0.999204	-0.0038	1
Rv0375c	-0.164	0.998795	0.1805	0.959023	-0.0133	1	-0.1086	0.99989
Rv0376c	0.0913	0.994684	0.0682	0.99997	0.0148	1	0.005	1
Rv0377	0.1348	0.848659	-0.0362	0.999993	-0.0607	0.999966	-0.091	0.999836
Rv0378	0.0463	1	-0.1369	0.999857	-0.281	0.928159	-0.1536	0.999932
Rv0379	0.4301	0.020459	-0.0306	0.999997	-0.3834	0.000181	0.094	0.996228
Rv0380c	0.1186	0.596871	0.2039	0.173277	-0.4327	1.83e-06	0.0808	0.999943
Rv0381c	0.0718	0.99529	0.0767	0.993133	-0.0074	1	0.0406	0.999985
Rv0382c	0.1182	0.914206	-0.0526	0.999898	0.135	0.574155	-0.2756	0.110055
Rv0383c	-0.0075	0.999999	-0.0066	1	0.3008	1.7e-07	-0.0717	0.99957
Rv0384c	0.0834	0.952432	0.0499	0.999965	0.0475	0.999232	0.0337	0.999919
Rv0385	0.1537	0.518376	0.0197	1	-0.058	0.999981	-0.1002	0.997906
Rv0386	0.1702	0.101404	0.1097	0.904986	0.0618	0.999013	0.0833	0.98355
Rv0387c	-0.1002	0.999879	0.2081	0.972088	0.1677	0.958262	0.052	0.99999
Rv0388c	0.1272	0.998831	0.0281	1	0.0957	0.999506	0.3987	0.035415
Rv0389	0.1939	0.305424	0.0065	1	0.0774	0.992077	0.0675	0.999785
Rv0390	0.0357	0.999998	0.0564	0.999964	0.1363	0.696155	0.1528	0.915557
Rv0391	-0.0263	0.999973	0.0419	0.999987	0.0271	0.999945	0.0147	1
Rv0392c	-0.0324	0.999943	-0.0633	0.999435	-0.0135	1	0.0375	0.999989
Rv0393	0.0524	0.999969	0.0073	1	-0.0376	0.999996	-0.1943	0.937013
Rv0394c	0.155	0.450284	-0.0431	0.999933	-0.073	0.999456	0.0134	1
Rv0395	0.1518	0.999872	-0.2239	0.913165	-0.3087	0.497763	-0.5678	0.025254
Rv0396	0.2745	0.264141	0.0989	0.999922	-0.1473	0.919831	0.0187	1
Rv0397	-0.0246	1	0.0716	0.999957	-0.2011	0.54008	-0.7423	0.002041
Rv0397A	0.1036	0.934264	-0.0875	0.998345	-0.1395	0.828618	-0.1683	0.622242
Rv0398c	-0.0361	0.999971	-0.0246	0.999999	-0.1864	0.300267	-0.1512	0.808089
Rv0399c	0.0061	1	0.0068	1	0.0346	0.999941	0.0553	0.99993
Rv0400c	0.0626	0.99972	0.0218	1	0.05	0.999829	0.0478	0.999917
Rv0401	-0.0157	1	0.2037	0.589612	-0.1187	0.979832	-0.472	0.008587
Rv0402c	0.0081	1	-0.066	0.999619	-0.0604	0.994204	-0.0418	0.999995
Rv0403c	0.0219	1	0.0331	1	0.1694	0.2668	-0.0384	0.999997
Rv0404	-0.0344	0.999875	-0.0789	0.997186	0.0585	0.998658	0.0624	0.999699
Rv0405	-0.0164	0.999996	-0.0286	0.999991	0.1612	0.0095	-0.0471	0.999994
Rv0406c	-0.1161	0.920703	-0.0208	0.999999	0.2511	0.00918	-0.0192	1
Rv0407	0.0848	0.972767	0.003	1	0.0692	0.997891	0.2467	0.015177
Rv0408	0.1076	0.732067	-0.0001	1	0.0239	0.999958	0.1304	0.595523
Rv0409	0.0925	0.880153	-0.0342	0.999972	0.031	0.999938	0.0499	0.999824
Rv0410c	0.0831	0.895659	0.1126	0.797878	0.099	0.89969	0.1444	0.319892
Rv0411c	0.0931	0.948372	0.2287	0.068945	0.3223	0.002017	0.2584	0.122539
Rv0412c	0.0788	0.947864	0.043	0.999972	0.1871	0.009807	0.0403	0.999378
Rv0413	0.1538	0.666447	0.1152	0.999107	0.0291	0.999989	0.033	0.999998
Rv0414c	0.1357	0.981688	0.1347	0.998342	0.0704	0.999776	0.0138	1
Rv0415	0.0538	0.999987	0.0747	0.999954	-0.0352	0.999998	-0.1486	0.966115
Rv0416	0.2174	0.982552	0.2858	0.905155	0.2412	0.897462	0.1498	0.996874
Rv0417	0.0768	0.999897	-0.0043	1	0.021	1	0.0131	1
Rv0418	-0.069	0.990947	-0.0959	0.977059	0.1095	0.839312	0.1149	0.760366
Rv0419	-0.0244	0.999933	0.0174	1	0.0002	0.999998	-0.1293	0.647934
Rv0420c	-0.0314	0.999949	0.0558	0.999935	-0.0115	1	0.0718	0.994705
Rv0421c	0.0323	0.999999	0.1582	0.967295	-0.1066	0.984138	0.007	1
Rv0422c	0.0947	0.847346	0.1317	0.855132	-0.0206	1	-0.086	0.992967
Rv0423c	0.0572	0.991368	0.0015	1	0.0691	0.971405	0.1475	0.380448
Rv0424c	-0.148	0.233422	-0.0616	0.999481	0.0545	0.999795	0.531	6.62e-05
Rv0425c	-0.0062	1	0.0113	1	0.0409	0.998136	0.0661	0.999216
Rv0426c	-0.0071	1	-0.1007	0.876235	-0.0147	1	-0.1052	0.997704
Rv0427c	-0.0888	0.98275	-0.0112	1	0.0796	0.988323	0.1876	0.214759
Rv0428c	0.1314	0.794671	0.0026	1	-0.0075	1	0.0318	0.999962
Rv0429c	0.0715	0.994756	0.0074	1	0.2393	0.02235	0.0384	0.999992
Rv0430	0.0368	0.999971	0.1208	0.918619	0.466	1.11e-09	0.0732	0.999761
Rv0431	-0.0355	0.999878	0.2572	0.01059	0.2646	5.86e-05	0.1763	0.16177
Rv0432	0.0522	0.996975	0.0578	0.999854	0.0666	0.968933	0.0834	0.999413
Rv0433	0.0241	0.999997	-0.0394	0.999863	-0.0359	0.999938	0.1183	0.768264
Rv0434	-0.0041	0.999999	-0.0208	0.999998	-0.0687	0.990107	-0.1379	0.768237
Rv0435c	0.0157	1	0.1049	0.954097	0.0261	0.999959	0.0498	0.999926
Rv0436c	-0.0147	0.999999	-0.0446	0.999819	0.0448	0.999833	0.0966	0.987708
Rv0437c	-0.1241	0.901597	0.1501	0.964016	0.1946	0.145211	0.1523	0.948554
Rv0438c	0.0663	0.999687	0.0057	1	-0.0738	0.998233	-0.0123	1
Rv0439c	0.0031	1	-0.1016	0.98206	-0.132	0.816685	0.1991	0.545851
Rv0440	-0.3466	0.775117	0.1888	0.991202	0.7116	1.5e-09	0.1557	0.23574
Rv0441c	0.0739	0.999573	0.074	0.99574	-0.1283	0.501254	0.0398	0.999912
Rv0442c	0.0892	0.960151	0.0795	0.991127	-0.1663	0.300542	-0.2188	0.207354
Rv0443	0.0061	1	-0.0919	0.984177	-0.0747	0.998815	-0.1703	0.373346
Rv0444c	-0.0757	0.984656	0.0236	1	-0.0827	0.940966	0.0897	0.999797
Rv0445c	0.0958	0.848532	0.0646	0.997935	0.0019	1	0.1394	0.599631
Rv0446c	-0.0509	0.99879	0.1066	0.926048	-0.0666	0.999528	-0.0748	0.999784
Rv0447c	0.0368	0.999983	-0.1222	0.901832	-0.0564	0.999913	-0.2354	0.077326
Rv0448c	0.1224	0.818863	0.0927	0.99281	-0.1861	0.295088	-0.0342	0.999999
Rv0449c	0.131	0.848044	0.0926	0.997974	0.0021	1	0.0301	0.999953
Rv0450c	0.0145	1	-0.0337	0.999958	0.0848	0.958838	0.1857	0.127795
Rv0451c	-0.1285	0.900348	-0.1179	0.999887	0.1556	0.849183	0.1105	0.992971
Rv0452	0.0922	0.996332	0.2493	0.298136	0.2281	0.557667	-0.0424	0.999998
Rv0453	0.0153	1	0.1847	0.547513	-0.1077	0.978681	0.1896	0.599552
Rv0454	0.0206	1	-0.0589	0.999642	-0.0821	0.997911	0.1737	0.514641
Rv0455c	0.0256	0.999997	-0.1752	0.606867	0.0374	0.999834	0.1018	0.998279
Rv0456A	0.1095	0.996376	-0.0185	1	-0.0149	1	-0.2729	0.382532
Rv0456B	-0.1863	0.973284	-0.0421	1	-0.2065	0.927876	-0.1952	0.996231
Rv0456c	-0.0215	1	-0.0702	0.999735	-0.0767	0.998866	-0.0051	1
Rv0457c	0.083	0.972868	0.0757	0.997983	-0.1752	0.208258	-0.0505	0.99998
Rv0458	0.0446	0.99997	0.2382	0.273123	0.0019	1	0.0045	1
Rv0459	-0.1669	0.328646	0.0968	0.992091	-0.0781	0.998562	-0.0339	1
Rv0460	-0.0603	0.997826	0.1689	0.377538	0.1653	0.079849	-0.0023	1
Rv0461	-0.0093	1	0.1856	0.136646	0.1176	0.717819	-0.0367	0.999995
Rv0462	-0.0471	0.995675	-0.0769	0.959635	-0.0736	0.959311	0.0281	0.999992
Rv0463	-0.2347	0.001015	-0.0174	0.999999	-0.1189	0.710291	-0.1761	0.426937
Rv0464c	-0.0316	0.999763	-0.0137	1	-0.0899	0.909573	0.1073	0.878878
Rv0465c	0.1269	0.469301	-0.0221	0.999997	-0.1005	0.824382	0.0796	0.998164
Rv0466	-0.0482	0.997024	-0.1452	0.309355	-0.1332	0.408449	0.0792	0.991185
Rv0467	-0.1924	0.747113	-0.4852	5.87e-07	-0.3608	2.37e-06	0.015	1
Rv0468	-0.2223	0.000704	-0.2502	0.197138	-0.2482	0.000877	-0.0301	0.999997
Rv0469	-0.1628	0.004035	-0.1422	0.850486	-0.1137	0.497745	0.0583	0.999945
Rv0470A	-0.0521	0.999968	0.0004	1	0.0066	1	-0.1479	0.921604
Rv0470c	-0.0667	0.935181	-0.1405	0.389293	0.0506	0.997846	0.062	0.996139
Rv0471c	0.1419	0.872806	0.0254	1	0.0405	0.999978	-0.2064	0.408286
Rv0472c	-0.0549	0.998604	-0.0911	0.95606	0.2798	6.65e-05	0.146	0.406141
Rv0473	0.0801	0.998961	0.0911	0.988148	0.1829	0.049995	-0.2169	0.304158
Rv0474	-0.0069	1	-0.1542	0.505943	-0.1537	0.343609	-0.1594	0.926052
Rv0475	-0.0887	0.945836	0.1163	0.995686	0.0195	0.999995	0.0319	0.999974
Rv0476	0.0542	0.998372	-0.064	0.999054	0.0537	0.99757	-0.1337	0.786691
Rv0477	0.0365	0.999986	0.0413	0.999987	-0.022	1	0.0382	0.999946
Rv0478	-0.0881	0.897202	-0.0901	0.99284	-0.1515	0.444428	-0.166	0.45607
Rv0479c	-0.1553	0.005877	-0.1759	0.038029	-0.2782	2.16e-05	0.1191	0.912164
Rv0480c	0.0269	1	0.0809	0.999431	0.0588	0.999455	0.0492	0.999967
Rv0481c	0.0977	0.997745	0.1596	0.776254	0.2898	0.007144	0.1721	0.763152
Rv0482	0.0162	1	0.0697	0.999915	0.0353	0.99993	0.0085	1
Rv0483	-0.118	0.081455	-0.1868	0.040513	-0.154	0.101133	0.1513	0.186275
Rv0484c	-0.0656	0.99505	-0.1357	0.945793	-0.2433	0.009737	-0.0564	0.99996
Rv0485	-0.0905	0.89705	-0.0546	0.999147	0.034	0.999871	0.1001	0.942793
Rv0486	0.0555	0.999587	0.0014	1	0.1017	0.950381	-0.1414	0.978874
Rv0487	-0.066	0.998062	-0.157	0.758487	-0.0312	0.999998	-0.2339	0.72946
Rv0488	0.3372	0.170909	0.0942	0.999897	0.1868	0.486994	-0.2847	0.185798
Rv0489	-0.0577	0.997302	-0.0338	0.999972	0.1323	0.701166	-0.0074	1
Rv0490	0.0987	0.7197	-0.0078	1	0.0507	0.994553	-0.0915	0.958103
Rv0491	-0.0895	0.980257	-0.1006	0.998518	-0.0041	1	-0.4015	0.008788
Rv0492A	0.2952	0.447831	0.1654	0.971389	-0.0247	1	-0.3557	0.098245
Rv0492c	0.1234	0.791314	0.1945	0.230678	-0.0468	0.999979	-0.0699	0.99964
Rv0493c	-0.0761	0.999882	0.1745	0.856605	0.1917	0.366084	0.0563	0.999961
Rv0494	0.0134	1	0.1194	0.974018	0.2674	0.048908	-0.0352	0.999999
Rv0495c	0.0609	0.999533	0.1489	0.846888	0.2719	0.000759	0.2975	0.005291
Rv0496	0.0461	0.999377	0.0028	1	0.0437	0.999207	-0.0224	0.999999
Rv0497	0.0291	0.999998	0.0994	0.950277	0.0466	0.999811	0.0551	0.999904
Rv0498	0.1539	0.549407	0.1544	0.543238	0.237	0.006479	0.1722	0.380681
Rv0499	0.02	1	0.0923	0.999762	0.253	0.004631	-0.1588	0.976475
Rv0500	-0.0083	1	0.055	0.999884	-0.0096	1	-0.2945	0.003996
Rv0500A	0.0702	0.998203	-0.1646	0.615052	0.3374	1.2e-05	-0.0547	0.999989
Rv0500B	0.0969	0.774535	-0.0122	1	-0.0635	0.999606	0.1939	0.036884
Rv0501	0.0082	1	0.0007	1	-0.1324	0.11847	0.0372	0.999466
Rv0502	-0.0439	0.985992	-0.0614	0.997599	-0.0835	0.864438	-0.1785	0.160294
Rv0503c	0.0069	1	0.0402	0.999988	0.0077	0.999999	0.0567	0.999827
Rv0504c	-0.0595	0.998608	0.1706	0.457316	0.1886	0.053388	0.191	0.323172
Rv0505c	0.0043	1	0.0012	1	0.0629	0.99749	0.2601	0.030551
Rv0506	0.0406	0.999966	0.0153	1	0.2014	0.036955	0.2261	0.063786
Rv0507	0.0565	0.997836	-0.0629	0.999268	0.21	0.000178	0.0842	0.988217
Rv0508	0.0764	0.997195	-0.0149	1	0.1113	0.938305	-0.07	0.999947
Rv0509	-0.0108	0.999999	-0.1226	0.602205	0.02	0.999953	-0.2877	0.000186
Rv0510	-0.0333	0.999836	-0.0936	0.998016	0.0791	0.97324	-0.1426	0.87373
Rv0511	-0.024	0.999977	-0.0717	0.998764	0.059	0.986449	-0.1656	0.823788
Rv0512	-0.0447	0.998729	-0.1556	0.259099	0.068	0.987008	-0.2355	0.00557
Rv0513	-0.0834	0.973765	-0.0179	0.999999	0.0817	0.975378	-0.2824	0.003073
Rv0514	0.0937	0.978373	0.1124	0.999567	0.0325	0.999977	-0.2576	0.560927
Rv0515	0.0774	0.998951	-0.0727	0.999298	-0.1042	0.97085	-0.4315	0.004155
Rv0516c	0.1932	0.213722	-0.4186	0.000334	-0.7128	2.22e-05	0.1957	0.232302
Rv0517	0.0923	0.880155	0.0278	0.999998	-0.151	0.225949	0.0389	0.999994
Rv0518	0.0801	0.984345	0.1554	0.581011	0.0738	0.995389	0.0352	0.999993
Rv0519c	0.0593	0.998988	0.1755	0.38287	0.2601	0.001823	-0.1518	0.83521
Rv0520	0.0276	1	0.218	0.925005	-0.0901	0.999948	0.0915	0.999989
Rv0521	0.0595	0.999998	0.1764	0.999487	0.0644	0.999985	-0.016	1
Rv0522	-0.0142	0.999998	-0.0777	0.998029	-0.0632	0.998974	-0.0848	0.998563
Rv0523c	-0.0038	1	-0.0719	0.999832	0.0566	0.999959	0.2541	0.137185
Rv0524	-0.0038	0.999999	0.0482	0.999958	0.046	0.998283	0.0393	0.99994
Rv0525	0.0817	0.995922	0.0388	0.999995	0.0883	0.974056	-0.0308	0.999998
Rv0526	0.0641	0.999379	0.0292	1	0.0404	0.999717	-0.0388	0.999991
Rv0527	-0.0051	1	0.0353	0.999999	0.0415	0.999795	-0.5125	0.036679
Rv0528	0.0546	0.99964	-0.0865	0.99678	0.0567	0.996862	-0.0045	1
Rv0529	-0.0147	0.999999	-0.0201	0.999998	0.0371	0.999876	-0.0366	0.999998
Rv0530	0.0344	0.999981	0.0732	0.996903	-0.0347	0.999988	-0.1482	0.968037
Rv0530A	-0.0248	0.999995	-0.0913	0.989024	-0.0871	0.999512	-0.375	0.006197
Rv0531	0.1238	0.807224	-0.1134	0.920371	-0.0449	0.999993	-0.1988	0.902783
Rv0532	0.1373	0.842631	0.0589	0.999998	-0.0413	0.999997	-0.1519	0.990662
Rv0533c	0.0663	0.999647	0.0356	0.999998	0.0573	0.997859	0.1747	0.249558
Rv0534c	-0.0492	0.999962	0.2998	0.072106	0.0407	0.999932	-0.1588	0.892241
Rv0535	-0.0173	1	0.1032	0.999599	0.0362	0.999992	-0.0967	0.999761
Rv0536	0.0292	0.999999	0.0931	0.999798	-0.0842	0.99854	-0.003	1
Rv0537c	0.0728	0.970119	0.1072	0.991472	-0.0094	1	0.0825	0.998439
Rv0538	0.027	0.999999	0.0685	0.99891	-0.0808	0.979382	-0.2018	0.6918
Rv0539	-0.004	1	0.1414	0.672088	-0.2237	0.024762	0.015	1
Rv0540	-0.0342	0.999999	0.1689	0.911424	0.0071	1	-0.0479	0.999999
Rv0541c	0.0231	1	-0.041	0.999943	0.1694	0.047465	-0.4394	5.6e-05
Rv0542c	0.0091	1	0.0394	0.999994	0.0362	0.999843	-0.105	0.996729
Rv0543c	0.0194	1	-0.0542	0.999537	-0.0855	0.937518	0.0356	0.99989
Rv0544c	-0.0647	0.998747	0.0167	1	0.057	0.998855	-0.0053	1
Rv0545c	-0.0201	0.999987	0.0005	1	0.0508	0.996442	-0.1028	0.921715
Rv0546c	0.0396	0.999989	-0.0705	0.99961	0.0454	0.999875	0.0311	0.999997
Rv0547c	0.0854	0.997172	0.1197	0.943299	0.0921	0.966648	0.0652	0.996529
Rv0548c	0.0509	0.998531	-0.0353	0.999953	-0.1331	0.313154	0.035	0.999635
Rv0549c	0.0814	0.999745	0.1482	0.905349	0.0451	0.999969	-0.0666	0.999964
Rv0550c	-0.1041	0.999723	0.2171	0.561957	-0.0311	1	0.0794	0.999816
Rv0551c	0.0523	0.999846	0.0106	1	0.2289	0.014869	-0.0202	1
Rv0552	0.0478	0.999892	0.034	0.999998	0.1174	0.842669	0.0396	0.999989
Rv0553	0.0145	1	0.2256	0.377163	0.0356	0.999995	-0.0116	1
Rv0554	0.1161	0.798558	0.1904	0.45495	0.0582	0.999332	0.5591	2.28e-06
Rv0555	0.0857	0.901592	0.1661	0.361744	0.1111	0.773561	0.067	0.998883
Rv0556	0.093	0.942482	-0.0336	0.999972	0.0406	0.999856	0.0202	0.999999
Rv0557	-0.0232	0.999968	0.0085	1	-0.0686	0.986847	-0.2914	0.002331
Rv0558	-0.0191	0.999987	0.0054	1	-0.0602	0.996122	0.0683	0.99834
Rv0559c	-0.0608	0.995073	-0.0463	0.999854	0.0362	0.999821	0.0772	0.997082
Rv0560c	-0.1525	0.852235	0.0096	1	-0.0851	0.991845	-0.0819	0.999551
Rv0561c	0.0715	0.999934	0.0244	1	0.0848	0.987687	-0.0288	0.999999
Rv0562	0.0886	0.867526	0.0403	0.999978	0.0311	0.999797	-0.1171	0.840725
Rv0563	0.0372	0.999957	-0.0144	0.999999	0.3138	4.87e-07	-0.0451	0.999959
Rv0564c	0.0634	0.997682	0.0942	0.993922	0.1862	0.01618	0.0205	0.999999
Rv0565c	0.0778	0.997435	-0.0003	1	0.0669	0.999499	0.1324	0.870035
Rv0566c	0.0802	0.993977	-0.1548	0.790388	-0.0357	0.999999	0.1538	0.768454
Rv0567	0.0656	0.998052	0.0896	0.971542	-0.0326	0.999995	0.3195	0.001971
Rv0568	0.0938	0.819733	0.1029	0.983002	-0.0121	1	-0.138	0.912149
Rv0569	-0.1142	0.996151	-0.1365	0.879225	-0.3346	0.004481	-0.423	0.008753
Rv0570	0.1085	0.976313	0.0629	0.999857	-0.226	0.01159	-0.3944	0.006463
Rv0571c	0.036	0.99999	0.0439	0.999961	-0.0716	0.99776	-0.3976	0.002653
Rv0572c	0.1042	0.985673	-0.1882	0.8911	-0.2748	0.065807	0.2876	0.070676
Rv0573c	0.1459	0.537733	0.0201	1	-0.1691	0.474774	-0.0353	0.999998
Rv0574c	0.1619	0.888026	0.0921	0.995316	-0.1043	0.999406	-0.1615	0.9763
Rv0575c	-0.0773	0.999909	-0.0865	0.999908	-0.0752	0.999918	-0.3738	0.045062
Rv0576	0.0555	0.999802	0.0907	0.997602	0.1336	0.383083	0.1379	0.623001
Rv0577	0.0191	1	-0.0167	1	0.0954	0.960562	0.1406	0.896425
Rv0578c	0.038	0.999936	0.0302	0.999998	-0.1328	0.762061	-0.3694	0.006888
Rv0579	0.0302	0.999992	0.0627	0.999737	-0.1394	0.49443	-0.1347	0.820527
Rv0580c	0.0252	1	-0.0582	0.999713	-0.2065	0.063167	0.0264	0.999998
Rv0581	-0.0756	0.99943	0.0409	0.999997	0.3234	0.001312	0.1047	0.999358
Rv0582	0.0869	0.963638	0.0784	0.994864	0.1491	0.33452	0.1623	0.491037
Rv0583c	0.0538	0.999843	-0.1166	0.99866	-0.1746	0.130538	-0.2609	0.071064
Rv0584	0.1096	0.900071	0.0633	0.999879	-0.0299	0.999999	-0.1988	0.201919
Rv0585c	0.1001	0.939058	0.0322	0.999998	-0.016	1	-0.0788	0.997571
Rv0586	0.1751	0.273753	0.2424	0.016757	0.0096	1	-0.5745	2.64e-08
Rv0587	0.033	0.999994	0.259	0.030053	0.0141	0.999999	-0.2294	0.021466
Rv0588	0.1196	0.602579	0.1584	0.396785	0.0035	1	-0.3879	0.000238
Rv0589	0.0198	1	0.1622	0.445596	-0.0339	0.999993	-0.3348	0.000843
Rv0590	0.1175	0.762087	0.1156	0.86476	-0.0352	0.99999	-0.1396	0.727433
Rv0590A	0.0241	1	0.2583	0.483877	-0.1483	0.743159	-0.3005	0.092918
Rv0591	0.0006	1	0.1538	0.969261	-0.0632	0.999909	-0.4274	0.004976
Rv0592	0.0361	0.999997	0.048	0.99999	-0.0421	0.999993	-0.2863	0.040055
Rv0593	0.1693	0.242255	0.1007	0.987993	-0.0356	0.999999	-0.2427	0.090567
Rv0594	0.0035	1	0.0135	1	0.0331	0.999938	-0.1053	0.976977
Rv0595c	0.1962	0.608067	0.0941	0.999959	0.1629	0.818862	0.0352	0.999999
Rv0596c	-0.1328	0.999303	-0.0197	1	0.0762	0.999895	-0.1271	0.999741
Rv0597c	-0.0831	0.93619	0.0103	1	0.3727	5.69e-07	0.008	1
Rv0598c	-0.1397	0.717927	0.0957	0.998323	0.4816	3.33e-06	0.1785	0.821101
Rv0599c	0.0949	0.990451	0.0464	0.999998	0.3359	0.012284	0.1667	0.78709
Rv0600c	-0.2256	0.954352	0.0197	1	0.4354	0.060871	-0.1298	0.999856
Rv0601c	0.216	0.980305	0.1207	0.999964	-0.0394	1	-0.2761	0.962977
Rv0602c	0.1851	0.962503	-0.1644	0.995845	-0.1218	0.999943	0.0737	0.999993
Rv0603	0.1269	0.999973	-0.1528	0.99987	-0.0158	1	-0.096	0.999998
Rv0604	0.0117	1	-0.0017	1	-0.1195	0.849361	0.076	0.999302
Rv0605	-0.002	1	0.106	0.991413	0.1373	0.510405	-0.4473	0.002704
Rv0606	-0.0086	1	0.0923	0.973856	0.1255	0.617938	-0.0751	0.999766
Rv0607	0.1828	0.988228	0.1581	0.92658	0.1364	0.986163	-0.2536	0.32884
Rv0608	0.0866	0.995939	0.0902	0.980115	0.0985	0.987345	0.3241	0.00678
Rv0609	0.0089	1	0.024	1	0.1636	0.09368	0.0533	0.999936
Rv0609A	0.0485	0.99999	0.0131	1	0.0358	0.999929	-0.3463	0.010445
Rv0610c	-0.0759	0.995773	0.097	0.970865	-0.0153	1	-0.1747	0.4963
Rv0611c	-0.073	0.994687	-0.0314	0.999984	-0.0513	0.999624	-0.2383	0.054757
Rv0612	0.0209	1	0.171	0.945459	-0.2368	0.054401	-0.1484	0.964899
Rv0613c	0.0896	0.851205	0.1012	0.999617	-0.1027	0.74055	-0.0608	0.999934
Rv0614	0.2321	0.077928	0.1641	0.624172	-0.1738	0.455107	-0.0811	0.999945
Rv0615	0.1715	0.543167	-0.0865	0.999101	-0.2001	0.24483	-0.1502	0.820188
Rv0616A	0.0363	0.999999	0.0647	0.999981	0.1931	0.169227	-0.0893	0.99936
Rv0616c	0.1472	0.786773	0.0238	1	-0.1509	0.742085	0.0107	1
Rv0617	-0.276	0.029559	0.1114	0.983529	0.2863	0.003877	-0.2569	0.057582
Rv0618	-0.0079	1	-0.016	1	0.1373	0.771663	-0.2159	0.578847
Rv0619	0.1164	0.996062	-0.2309	0.884364	0.0632	0.999949	-0.1498	0.997955
Rv0620	-0.0547	1	0.2705	0.970532	-0.1272	0.999963	-0.0638	0.999999
Rv0621	-0.0649	0.999814	-0.0373	0.999999	0.0545	0.999856	-0.0422	0.999998
Rv0622	0.1964	0.620212	-0.1354	0.99861	-0.106	0.999531	0.0076	1
Rv0623	0.0987	0.993278	0.0851	0.999838	0.073	0.997514	-0.0345	0.999999
Rv0624	0.022	1	0.0725	0.99974	0.0401	0.999676	-0.0504	0.999989
Rv0625c	0.1162	0.983649	0.2377	0.15342	-0.1216	0.912688	-0.088	0.999919
Rv0626	0.1066	0.930476	0.2373	0.10901	0.2297	0.00782	0.0604	0.996123
Rv0627	0.0035	1	0.1318	0.94438	0.1488	0.481626	0.0396	0.999993
Rv0628c	0.0133	1	0.1218	0.989324	0.0069	1	-0.3767	0.001614
Rv0629c	0.0858	0.998682	0.128	0.988692	0.0129	1	-0.4184	0.001576
Rv0630c	-0.0012	1	0.0072	1	0.0003	1	-0.1091	0.993695
Rv0631c	0.0477	0.999981	0.0744	0.999624	-0.0543	0.999945	0.043	0.999993
Rv0632c	-0.0411	0.998548	-0.0961	0.900502	-0.0021	0.999999	0.1295	0.495143
Rv0633c	0.0467	0.999977	0.0262	1	0.0326	0.999921	0.0471	0.999976
Rv0634A	0.0809	0.94547	-0.1822	0.464975	-0.0251	1	-0.0285	1
Rv0634B	0.0651	0.99895	-0.0007	1	-0.0095	1	0.5635	7.73e-06
Rv0634c	0.0136	1	-0.1177	0.968747	0.0241	0.999961	0.0988	0.990477
Rv0635	0.0352	0.999984	0.0197	1	-0.0139	1	0.1658	0.979082
Rv0636	0.0105	1	-0.0346	0.999954	-0.0446	0.999779	0.065	0.999951
Rv0637	0.0851	0.839146	0.0001	1	-0.0966	0.765039	0.2769	0.003353
Rv0638	0.0047	0.999999	0.0617	0.999364	-0.0528	0.999617	0.1324	0.372545
Rv0639	-0.023	0.999948	-0.0069	1	0.0343	0.999525	-0.0684	0.999714
Rv0640	-0.1097	0.276104	-0.0843	0.979207	0.0563	0.99331	0.1126	0.823668
Rv0641	-0.0596	0.988362	0.1334	0.537763	0.3006	3.34e-09	-0.0879	0.995812
Rv0642c	0.0043	1	0.0112	1	-0.0252	0.999999	0.1985	0.042315
Rv0643c	0.0199	1	-0.0484	0.999618	-0.0564	0.999699	0.2299	0.011309
Rv0644c	0.082	0.962978	-0.0471	0.999795	-0.0608	0.996227	0.3037	0.004247
Rv0645c	-0.0254	0.999976	-0.1528	0.660246	-0.1313	0.916565	0.0524	0.999806
Rv0646c	0.0109	1	-0.0162	0.999999	-0.0174	1	0.09	0.9649
Rv0647c	0.0428	0.999784	0.0191	1	0.0823	0.971455	0.0206	0.999999
Rv0648	0.0661	0.999973	-0.1448	0.944781	0.1224	0.854465	0.023	0.999997
Rv0649	0.1307	0.999348	0.1191	0.999991	0.0087	1	-0.2122	0.999279
Rv0650	-0.1773	0.99412	0.0753	1	0.1566	0.990276	-0.1777	0.992025
Rv0651	0.193	0.397499	0.556	0.000305	1.1021	2.8e-22	0.6636	2.05e-06
Rv0652	0.1104	0.953536	0.7378	2.09e-06	0.8592	4.28e-09	0.6285	1.69e-05
Rv0653c	0.1258	0.834186	0.6894	3.16e-06	0.7828	5.32e-20	0.2045	0.121254
Rv0654	0.1852	0.392977	0.1834	0.71725	0.4629	3.63e-06	0.0459	0.999901
Rv0655	0.0795	0.76682	0.0626	0.999458	-0.0572	0.991063	0.0148	1
Rv0656c	0.0374	0.999999	0.1407	0.977065	-0.1514	0.905772	-0.3321	0.029601
Rv0657c	0.0061	1	-0.1334	0.989432	0.0751	0.999355	-0.1353	0.995706
Rv0658c	0.0148	1	-0.1337	0.999898	0.0804	0.99927	-0.6439	0.000864
Rv0659c	0.104	0.964839	0.1732	0.358445	0.2883	2.98e-06	-0.1217	0.834029
Rv0660c	0.2076	0.13921	0.2442	0.021021	0.2325	0.003941	0.0567	0.999905
Rv0661c	-0.117	0.999875	-0.0517	1	0.1219	0.999834	-0.0348	1
Rv0662c	-0.1182	0.999224	-0.0665	0.999995	-0.0419	1	0.1886	0.938976
Rv0663	0.082	0.995946	0.0613	0.999236	0.0189	0.999992	-0.0475	0.999925
Rv0664	0.1437	0.996893	0.2578	0.22264	0.065	0.999433	-0.0594	0.999995
Rv0665	0.2933	0.094369	0.1024	0.999113	0.1095	0.986748	-0.1323	0.998091
Rv0666	0.1624	0.978774	0.2196	0.854068	0.0656	0.999962	-0.0773	0.999995
Rv0667	-0.0276	0.998852	0.1661	0.065087	0.1843	0.031213	0.0833	0.906484
Rv0668	-0.0339	0.99974	0.3473	0.000239	0.381	1.91e-06	-0.1737	0.063482
Rv0669c	0.0547	0.995755	0.0503	0.999924	0.1064	0.803048	-0.0228	0.999999
Rv0670	0.0106	1	0.027	0.999999	-0.0355	0.999983	0.1525	0.504784
Rv0671	0.0703	0.998626	-0.0781	0.996912	-0.1047	0.823103	-0.1048	0.980293
Rv0672	0.0009	1	0.0214	1	0.0561	0.999609	0.1729	0.122246
Rv0673	-0.0718	0.999339	0.082	0.999899	0.2326	0.031518	0.0653	0.999694
Rv0674	-0.0451	0.999984	0.2108	0.442343	0.2964	0.013631	0.1628	0.605825
Rv0675	0.0518	0.999994	0.3308	0.011509	0.0628	0.999546	-0.1088	0.999496
Rv0676c	0.0256	1	0.3352	0.00019	-0.0321	0.999996	-0.2859	0.000933
Rv0677c	0.0103	1	0.2554	0.006744	-0.105	0.997958	-0.3232	0.005853
Rv0678	-0.0143	0.999999	0.1056	0.975098	-0.1252	0.880154	-0.127	0.94595
Rv0679c	0.0096	1	-0.0066	1	-0.0045	1	0.1718	0.462962
Rv0680c	-0.0053	1	0.0129	1	0.0121	1	0.059	0.999837
Rv0681	0.0126	1	0.1139	0.950599	-0.033	0.999996	-0.2264	0.235825
Rv0682	-0.0783	0.986072	0.0586	0.99999	-0.0325	0.999996	0.1303	0.87302
Rv0683	-0.0535	0.992047	0.0754	0.985384	0.0087	1	0.33	8.1e-05
Rv0684	-0.0668	0.981254	0.0576	0.999676	0.0977	0.91622	0.1547	0.389538
Rv0685	-0.0434	0.997849	0.0821	0.99344	0.0625	0.989841	-0.0325	0.999995
Rv0686	-0.1195	0.41216	0.0375	0.999997	0.0464	0.999697	-0.1576	0.684797
Rv0687	0.0387	0.999998	0.0718	0.999921	0.0854	0.996934	-0.3669	0.018112
Rv0688	-0.0631	0.998732	0.0308	1	-0.1333	0.526215	-0.0813	0.999566
Rv0689c	-0.0463	0.999994	0.3081	0.219875	-0.3415	0.05026	-0.2117	0.950135
Rv0690c	-0.002	0.999998	0.073	0.989318	-0.1598	0.122726	-0.2107	0.174535
Rv0691A	0.1168	0.574163	-0.0111	1	-0.3744	2.54e-06	0.1976	0.1854
Rv0691c	0.1301	0.628385	0.082	0.99337	-0.22	0.00487	-0.0975	0.997739
Rv0692	0.0771	0.959464	-0.0277	0.999989	-0.372	3.97e-08	-0.0067	1
Rv0693	-0.0121	0.999995	0.0792	0.996299	-0.3093	0.002158	-0.1274	0.946752
Rv0694	-0.0642	0.923895	0.148	0.267161	-0.3964	0.000983	-0.3516	0.000626
Rv0695	0.0487	0.999821	0.1676	0.26918	-0.4384	8.03e-08	-0.4926	2.51e-05
Rv0696	0.0304	0.999995	0.0013	1	-0.3342	6.72e-06	-0.4089	1.22e-06
Rv0697	-0.0163	0.999998	0.0081	1	-0.4446	1.73e-06	-0.5601	4.62e-05
Rv0698	0.1212	0.973849	0.1632	0.748487	0.0773	0.999274	-0.1991	0.714436
Rv0699	-0.2138	0.999769	0.0483	1	-0.033	1	-0.3675	0.75426
Rv0700	0.1523	0.026059	0.3157	0.000232	0.1596	0.032561	0.2335	0.00057
Rv0701	0.0907	0.816021	0.3494	0.000975	0.2421	0.000271	0.1352	0.19077
Rv0702	0.049	0.999871	0.4336	0.004132	0.3549	0.004283	0.2387	0.200018
Rv0703	0.073	0.963376	0.2003	0.106932	0.3473	2.25e-06	0.2823	0.004442
Rv0704	-0.019	0.999978	0.2675	0.007643	0.4704	5.19e-13	0.1044	0.857765
Rv0705	-0.1161	0.534398	0.3783	0.000225	0.5321	5.1e-17	0.104	0.923111
Rv0706	-0.1798	0.437901	0.5922	0.000694	0.5737	1.77e-06	-0.0483	0.999994
Rv0707	0.021	1	0.5749	3.55e-07	0.5858	7.38e-09	-0.0626	0.99969
Rv0708	0.1466	0.382431	0.5155	1.06e-05	0.5538	2.5e-06	0.0209	0.999999
Rv0709	0.1254	0.537627	0.3583	0.000396	0.5803	6.5e-09	0.0657	0.999021
Rv0710	0.0865	0.931976	0.3999	1.73e-05	0.6331	6.88e-18	-0.0568	0.999133
Rv0711	0.0275	0.999997	0.0712	0.999446	0.0054	1	-0.2122	0.066844
Rv0712	-0.0034	1	-0.056	0.999965	-0.1645	0.435989	-0.1715	0.655446
Rv0713	0.0217	1	-0.0804	0.996372	-0.0102	1	0.2882	0.013887
Rv0714	0.1043	0.746678	0.1205	0.739069	-0.0866	0.873535	0.202	0.02716
Rv0715	0.0726	0.998019	0.0454	0.999935	0.0233	0.999874	0.1745	0.146295
Rv0716	-0.0567	0.968022	0.0658	0.997524	0.0521	0.996399	0.0476	0.999913
Rv0717	0.0114	1	0.0293	0.999997	0.0366	0.9995	0.323	0.0007
Rv0718	0.0244	0.999999	0.0272	0.999999	0.1088	0.676771	0.1742	0.072238
Rv0719	-0.0038	0.999999	0.0582	0.999855	0.1849	0.002333	0.0464	0.999577
Rv0720	-0.2333	0.034035	0.1771	0.786394	0.2541	0.000511	-0.1037	0.949855
Rv0721	-0.1602	0.038785	0.3045	0.087281	0.2469	0.000569	-0.2153	0.091047
Rv0722	-0.1962	0.068375	0.3992	0.002081	0.3154	3.81e-05	-0.059	0.999873
Rv0723	0.0458	0.999847	0.3448	0.000983	0.3126	6.04e-08	-0.01	1
Rv0724	0.0201	1	0.0214	1	-0.044	0.999889	-0.0939	0.973593
Rv0724A	0.0039	1	0.0415	0.999997	-0.1801	0.098418	-0.1971	0.307153
Rv0725c	0.0405	0.999995	0.0393	0.999997	-0.1477	0.359296	-0.2181	0.087684
Rv0726c	-0.0242	0.999995	-0.1298	0.931992	-0.0158	1	0.2616	0.037946
Rv0727c	0.0973	0.973683	0.032	0.999999	-0.2154	0.307381	-0.0149	1
Rv0728c	0.089	0.994432	0.2519	0.652637	-0.0578	0.999997	-0.3693	0.025117
Rv0729	0.1025	0.991013	0.1705	0.976786	-0.0807	0.999961	0.0586	0.999982
Rv0730	-0.0457	0.999043	-0.0374	0.999953	0.0322	0.999923	0.1456	0.53901
Rv0731c	0.0431	0.999974	0.1251	0.996619	0.0308	0.999993	0.097	0.992243
Rv0732	-0.0019	0.999996	-0.1076	0.945559	0.0378	0.999575	0.2922	0.00204
Rv0733	-0.0412	0.997878	0.0754	0.998704	-0.0674	0.98471	0.2206	0.019297
Rv0734	0.095	0.771595	0.2294	0.150415	-0.0966	0.860796	0.0223	0.999999
Rv0735	0.1918	0.181282	0.0881	0.999806	-0.1086	0.985502	-0.2981	0.033614
Rv0736	-0.0056	1	0.0125	1	-0.0136	1	-0.4204	0.017576
Rv0737	-0.0847	0.999962	0.0158	1	-0.0431	0.999999	-0.11	0.99953
Rv0738	0.076	0.999701	0.1704	0.966855	0.076	0.998339	0.2792	0.631825
Rv0739	0.1518	0.825111	0.089	0.999826	-0.0338	0.999999	0.2747	0.178697
Rv0740	0.0155	1	-0.0851	0.997269	-0.095	0.953598	0.0052	1
Rv0741	-0.0277	0.999974	0.1052	0.990509	0.0298	0.999954	0.0988	0.978383
Rv0742	-0.0617	0.999946	0.2033	0.673342	0.226	0.196254	-0.1441	0.996522
Rv0743c	-0.0796	0.999278	-0.1153	0.932078	0.0863	0.99793	-0.1511	0.959359
Rv0744c	-0.1165	0.96015	-0.1013	0.986931	0.1064	0.998338	-0.2329	0.402427
Rv0745	-0.2228	0.850178	-0.0371	1	0.0618	0.999996	0.032	1
Rv0746	0.0805	0.999899	0.1662	0.99209	-0.0036	1	-0.3937	0.250298
Rv0747	-0.1186	0.998691	0.0197	1	0.0403	0.999938	-0.3265	0.716654
Rv0748	0.0407	0.999984	-0.1947	0.10861	-0.0117	1	0.0507	0.999963
Rv0749	-0.012	1	0.0116	1	-0.0656	0.9992	0.0203	1
Rv0749A	0.1361	0.834114	-0.1907	0.75841	-0.1983	0.321476	-0.2697	0.153519
Rv0750	0.1129	0.893147	-0.0257	0.999998	-0.0598	0.999893	0.0051	1
Rv0751c	0.0809	0.983657	0.001	1	0.0165	0.999999	-0.0361	0.999999
Rv0752c	0.0674	0.99751	0.0662	0.999927	-0.1415	0.707428	-0.0711	0.999838
Rv0753c	-0.0425	0.999921	0.0454	0.999991	-0.0779	0.999392	0.0321	0.999996
Rv0754	0.0687	0.999917	0.013	1	-0.1405	0.876062	0.0211	1
Rv0755A	0.1492	0.520454	0.0905	0.999816	-0.1083	0.967326	-0.3401	0.012561
Rv0755c	-0.1608	0.120103	-0.1587	0.805419	-0.0826	0.994919	-0.1067	0.996195
Rv0756c	0.058	0.999027	0.1182	0.944557	0.0484	0.998887	0.0606	0.999576
Rv0757	0.2942	0.000197	0.1736	0.183825	0.3009	1.53e-06	0.2264	0.015196
Rv0758	0.0985	0.721069	0.1453	0.474302	0.0625	0.982553	0.0861	0.953618
Rv0759c	-0.0134	0.999999	0.0379	0.999994	-0.1179	0.728885	0.3	0.007141
Rv0760c	-0.0043	1	0.005	1	-0.1433	0.350159	0.3305	0.008729
Rv0761c	-0.063	0.969173	0.0803	0.997588	-0.0316	0.999987	0.1894	0.164367
Rv0762c	0.1009	0.972774	0.0419	0.999994	-0.0422	0.999994	0.1021	0.990984
Rv0763c	0.0273	1	0.0378	1	-0.1318	0.995637	0.0884	0.999459
Rv0764c	0.162	0.431552	0.0683	0.999529	-0.0323	0.999997	0.0689	0.995454
Rv0765c	0.0162	1	0.1399	0.992566	0.0444	0.999987	0.0272	0.999986
Rv0766c	0.0851	0.980313	0.1213	0.98235	-0.1891	0.289331	0.0501	0.999966
Rv0767c	0.0065	1	-0.0422	0.999999	0.1076	0.997167	-0.0054	1
Rv0768	0.1531	0.82378	0.0548	0.999978	-0.0632	0.999887	0.1537	0.66421
Rv0769	0.1768	0.548138	0.125	0.939961	-0.0932	0.984001	0.1155	0.963915
Rv0770	0.1671	0.757164	0.15	0.915137	-0.0039	1	0.0043	1
Rv0771	0.0009	1	-0.0647	0.999962	-0.0483	0.999995	0.3093	0.089042
Rv0772	0.0467	0.999933	0.1498	0.590445	-0.1468	0.420126	0.0205	0.999999
Rv0773c	-0.0317	0.999838	0.0993	0.969056	-0.0459	0.99954	0.0463	0.998343
Rv0774c	0.0222	1	0.0095	1	-0.0079	1	-0.0795	0.999454
Rv0775	0.1246	0.93699	-0.0124	1	0.0588	0.999263	-0.282	0.154691
Rv0776c	0.0148	1	0.1057	0.997261	-0.0045	1	-0.0944	0.997584
Rv0777	0.0078	1	-0.0329	0.999952	0.1049	0.859911	-0.1644	0.953883
Rv0778	0.056	0.999574	0.0385	0.999984	0.037	0.999784	-0.0137	1
Rv0779c	0.0475	0.999988	0.1555	0.843362	0.0489	0.999905	-0.0487	0.999993
Rv0780	-0.0341	0.999935	0.0656	0.99985	-0.0452	0.999991	0.0389	0.999905
Rv0781	0.0077	1	-0.1397	0.919255	0.03	0.999961	0.2295	0.204417
Rv0782	0.0064	1	-0.1038	0.924624	-0.0543	0.999387	0.0385	0.999928
Rv0783c	-0.0414	0.999325	-0.0122	1	0.0029	1	-0.0076	1
Rv0784	0.0335	0.999999	0.1456	0.877275	0.2036	0.183253	-0.0364	0.999999
Rv0785	-0.0755	0.982914	0.052	0.999841	-0.0004	1	-0.0027	1
Rv0786c	-0.1196	0.896478	0.0657	0.999955	-0.095	0.977804	-0.0073	1
Rv0787	0.0277	0.999995	0.1107	0.975819	0.0023	1	-0.0151	1
Rv0787A	-0.0817	0.995959	-0.0629	0.999777	-0.0575	0.999322	-0.1597	0.879103
Rv0788	-0.084	0.909935	-0.0918	0.927895	-0.0637	0.991658	-0.2258	0.049567
Rv0789c	-0.1049	0.739127	-0.1199	0.799152	-0.2799	0.000647	-0.4481	0.000475
Rv0790c	0.2257	0.149422	0.1228	0.973786	-0.098	0.973436	-0.2575	0.087729
Rv0791c	0.0001	1	0.0166	1	-0.0938	0.966667	0.0883	0.994189
Rv0792c	0.1177	0.867638	0.148	0.783473	0.0099	1	0.0281	0.999998
Rv0793	-0.1156	0.999825	0.102	0.999968	-0.331	0.299999	0.0886	0.999992
Rv0794c	-0.0187	0.999999	0.0189	1	-0.2003	0.131363	-0.0195	1
Rv0795	-0.0086	1	-0.0113	1	-0.0358	1	-0.1386	0.99807
Rv0796	-0.0144	1	-0.0047	1	-0.2085	0.257439	-0.0092	1
Rv0797	0.0666	0.999566	0.1466	0.667448	-0.1804	0.200636	-0.1887	0.630082
Rv0798c	-0.0084	0.999999	-0.1183	0.752236	-0.0425	0.999904	0.1532	0.483184
Rv0799c	0.0624	0.998759	-0.1006	0.893722	0.0391	0.99979	0.0363	0.999992
Rv0800	-0.009	1	-0.0143	1	0.1169	0.908539	-0.0406	0.999998
Rv0801	0.0081	1	-0.064	0.999891	-0.1535	0.794332	0.1966	0.361774
Rv0802c	-0.016	0.999999	0.043	0.999993	-0.1005	0.988564	0.122	0.877231
Rv0803	-0.0375	0.999696	0.0978	0.989974	0.2149	0.002809	-0.0426	0.999992
Rv0804	-0.0918	0.996233	0.0811	0.999875	0.0252	0.999991	-0.1778	0.999641
Rv0805	0.0009	0.999999	-0.1868	0.065256	-0.0787	0.918406	0.0397	0.998694
Rv0806c	-0.023	0.999971	-0.1835	0.847793	-0.1123	0.762423	0.0165	1
Rv0807	0.2156	0.46548	0.068	0.999984	0.1426	0.77785	-0.2222	0.467766
Rv0808	-0.0142	0.999986	-0.1571	0.135288	-0.1429	0.159385	-0.1835	0.26315
Rv0809	-0.0755	0.891427	-0.0245	0.999986	-0.1132	0.56517	-0.0669	0.999485
Rv0810c	0.07	0.992078	-0.1138	0.984085	-0.2752	0.000722	-0.169	0.669908
Rv0811c	0.0147	1	0.0527	0.999974	0.046	0.999146	-0.0095	1
Rv0812	0.0376	0.999997	-0.0207	0.999998	-0.0586	0.998205	-0.1644	0.519694
Rv0813c	-0.0634	0.995632	-0.0242	0.999991	0.0186	0.999993	0.0511	0.999786
Rv0814c	-0.0331	0.999877	0.0007	1	0.1665	0.050495	0.5775	5.14e-09
Rv0815c	0.0342	0.999984	0.0333	0.999998	0.09	0.945824	0.6516	6.86e-08
Rv0816c	0.0962	0.974887	0.13	0.907679	-0.0428	0.999994	-0.0062	1
Rv0817c	0.0071	1	-0.0218	0.999999	0.0357	0.999987	0.0427	0.999956
Rv0818	0.0405	0.999946	-0.0639	0.998354	-0.042	0.999952	-0.3138	0.005189
Rv0819	-0.0291	0.999917	-0.0044	1	-0.0457	0.999892	-0.0228	1
Rv0820	-0.0607	0.9975	-0.1382	0.973241	-0.2024	0.007886	0.0045	1
Rv0821c	-0.24	0.028321	-0.214	0.285824	-0.3667	9.86e-07	-0.1477	0.665158
Rv0822c	-0.0769	0.995674	0.0118	1	0.1949	0.002671	-0.5696	3.6e-06
Rv0823c	-0.161	0.692651	-0.0384	0.999988	0.3472	7.8e-12	-0.5166	8.02e-07
Rv0824c	-0.0936	0.868682	-0.0729	0.998965	0.2442	1.68e-05	-0.1846	0.016788
Rv0825c	0.033	0.999995	0.0099	1	-0.1445	0.718937	-0.0177	1
Rv0826	0.1137	0.950639	0.1191	0.998391	-0.1657	0.806692	-0.2129	0.809414
Rv0827c	0.1939	0.96873	-0.0833	0.999984	-0.3269	0.686824	0.3141	0.411966
Rv0828c	-0.0465	0.999998	0.4691	0.087872	0.3182	0.265007	0.0157	1
Rv0829	-0.0842	0.998215	0.0713	0.999545	0.3389	0.003647	0.0476	0.999923
Rv0830	0.0599	0.999231	-0.0136	1	-0.023	1	0.0389	0.999951
Rv0831c	-0.0134	0.999994	-0.1288	0.778815	0.0392	0.99879	0.1634	0.213912
Rv0832	-0.0121	1	-0.148	0.786593	0.0173	0.999999	-0.4384	0.018571
Rv0833	0.0445	0.99998	0.1456	0.991071	0.0065	1	-0.2788	0.881086
Rv0834c	0.0867	0.908912	0.0564	0.999967	-0.1662	0.091904	-0.178	0.971008
Rv0835	-0.0021	1	-0.1308	0.880835	0.1013	0.980513	0.1452	0.961231
Rv0836c	-0.2911	0.222802	-0.0568	0.999994	-0.0162	1	-0.2704	0.446285
Rv0837c	0.0281	1	-0.0182	1	-0.1707	0.728961	0.0523	0.999994
Rv0838	0.1818	0.512509	0.0567	0.999973	0.0413	0.999964	0.0106	1
Rv0839	0.2597	0.001999	0.7175	0.002198	-0.0355	0.999992	-0.5671	3.58e-06
Rv0840c	0.0265	1	0.2911	0.481313	-0.108	0.996762	-0.6498	1.65e-09
Rv0841	-0.019	1	0.2414	0.761452	-0.3335	0.010165	-0.207	0.614161
Rv0842	0.0726	0.996255	-0.0079	1	-0.31	0.009302	-0.5752	4.51e-05
Rv0843	0.1607	0.746983	0.0555	0.999987	0.0356	0.999992	-0.194	0.599835
Rv0844c	0.0486	0.999924	-0.0751	0.99914	0.0609	0.998253	-0.0659	0.999825
Rv0845	0.0716	0.989345	0.0898	0.987597	0.0468	0.99964	-0.1471	0.957211
Rv0846c	0.0369	0.999995	0.059	0.999925	-0.3553	0.001247	-0.0767	0.999922
Rv0847	0.3103	0.924476	0.0294	1	0.2866	0.956271	0.1577	0.999048
Rv0848	0.0842	0.999668	0.297	0.152567	-0.1404	0.913603	-0.1261	0.997456
Rv0849	0.1565	0.734405	0.0778	0.999789	-0.2941	0.043807	0.0514	0.999995
Rv0850	0.0132	1	-0.102	0.992695	0.0486	0.999954	0.1058	0.999885
Rv0851c	0.0866	0.997903	0.0316	0.999999	-0.1085	0.976911	-0.1923	0.874795
Rv0852	0.0501	0.99967	0.0121	1	-0.1168	0.881858	0.1507	0.638948
Rv0853c	-0.0254	0.999986	0.1126	0.997937	-0.0556	0.999881	0.2927	0.006188
Rv0854	0.1868	0.655785	-0.1249	0.907866	-0.0502	0.999985	0.263	0.156975
Rv0855	0.195	0.207248	0.0434	0.999993	-0.1937	0.227743	-0.1469	0.829202
Rv0856	0.0311	0.999998	-0.1721	0.603528	0.0551	0.999099	0.2313	0.056404
Rv0857	-0.0588	0.998287	-0.1259	0.958757	0.0639	0.992716	-0.0289	0.999999
Rv0858c	-0.0322	0.999945	0.0185	1	-0.0662	0.99945	0.0675	0.995629
Rv0859	-0.0466	0.999005	-0.0117	1	0.1622	0.378991	0.2898	0.006142
Rv0860	-0.0154	0.999996	0.1225	0.876047	0.1813	0.202456	0.1104	0.894685
Rv0861c	-0.0125	0.999998	-0.0799	0.996761	0.0638	0.995686	0.0336	0.999991
Rv0862c	0.0462	0.999944	0.0146	1	-0.0067	1	0.0918	0.988296
Rv0863	0.0626	0.999642	-0.1923	0.148063	-0.0624	0.999096	0.3715	0.003031
Rv0864	0.1096	0.99411	-0.1193	0.681671	-0.0536	0.99801	0.08	0.969657
Rv0865	-0.0273	0.999974	0.0705	0.999622	-0.1137	0.96835	-0.1264	0.838905
Rv0866	0.064	0.997929	0.0428	0.999989	-0.147	0.60139	-0.0397	0.999996
Rv0867c	-0.06	0.993211	0.1126	0.882602	-0.1319	0.506282	0.1787	0.138401
Rv0868c	0.1598	0.47899	-0.1986	0.632326	-0.0872	0.999303	0.1188	0.99818
Rv0869c	0.1202	0.690162	0.0115	1	-0.061	0.999686	-0.0318	1
Rv0870c	0.0309	0.999994	-0.135	0.655544	-0.1058	0.9152	-0.1209	0.966762
Rv0871	-0.102	0.848576	0.013	1	-0.0468	0.999953	-0.0333	0.999999
Rv0872c	0.0664	0.99948	-0.0609	0.999876	-0.1057	0.837008	-0.115	0.996872
Rv0873	0.0145	1	-0.071	0.992129	0.0532	0.995972	0.1426	0.369874
Rv0874c	-0.031	0.999979	0.1586	0.771104	-0.0219	1	-0.0504	0.999988
Rv0875c	0.0773	0.997419	0.0541	0.999966	0.0952	0.970954	-0.0484	0.999982
Rv0876c	-0.0222	0.999978	0.0987	0.950183	0.2414	0.000119	-0.086	0.999169
Rv0877	0.0442	0.99998	0.0872	0.992489	-0.1484	0.39572	-0.0857	0.999604
Rv0878c	-0.0096	1	-0.0823	0.998641	-0.1629	0.279676	-0.0375	0.999995
Rv0879c	-0.0808	0.998919	-0.0828	0.999313	-0.1372	0.817297	0.3729	0.016364
Rv0880	-0.0878	0.997944	0.0712	0.999231	0.0351	0.999957	-0.0478	0.999996
Rv0881	0.1541	0.841006	0.1882	0.607798	-0.0241	1	0.0885	0.999882
Rv0882	-0.0877	0.99917	0.0935	0.999697	0.1618	0.518086	0.0582	0.999974
Rv0883c	0.0055	1	0.1194	0.836244	0.3448	2.5e-06	-0.072	0.99989
Rv0884c	-0.0475	0.99906	0.0428	0.999981	0.0347	0.999911	0.1303	0.643373
Rv0885	0.0104	1	-0.0378	0.999914	-0.1239	0.557944	-0.0688	0.999739
Rv0886	0.0704	0.999804	0.0605	0.99996	-0.1016	0.96991	-0.0963	0.999374
Rv0887c	0.2186	0.905988	-0.0769	0.999986	-0.2768	0.349485	0.0586	0.999994
Rv0888	-0.0062	1	0.0284	0.999999	0.1396	0.128982	0.013	1
Rv0889c	0.0156	1	0.0271	0.999998	-0.1626	0.151052	0.0031	1
Rv0890c	0.051	0.999234	0.0618	0.999664	-0.3801	5.37e-09	-0.0314	0.999994
Rv0891c	0.0733	0.974882	-0.0886	0.997294	-0.2948	0.0005	-0.1643	0.704228
Rv0892	0.0507	0.99985	-0.1465	0.977312	-0.2139	0.058347	0.0091	1
Rv0893c	0.0815	0.987173	-0.0053	1	-0.1701	0.356993	-0.1843	0.60164
Rv0894	-0.0042	1	-0.1872	0.186685	-0.3335	0.001067	-0.1856	0.63074
Rv0895	0.1047	0.994474	0.1014	0.998605	-0.0224	1	-0.1062	0.998465
Rv0896	0.0739	0.887351	-0.1368	0.810205	0.0423	0.99825	0.1787	0.132948
Rv0897c	0.0499	0.999815	0.0041	1	-0.0727	0.984236	-0.2426	0.031779
Rv0898c	0.0729	0.999842	-0.0853	0.98339	0.0471	0.99985	0.2457	0.031597
Rv0899	0.0217	1	-0.1574	0.557392	-0.1307	0.848281	0.0447	0.999907
Rv0900	0.0703	0.999963	-0.205	0.719736	-0.0673	0.999925	-0.0751	0.99995
Rv0901	-0.1428	0.735348	-0.0167	1	-0.0453	0.999904	0.0397	0.999912
Rv0902c	0.0791	0.965268	0.1054	0.943108	0.0774	0.983897	-0.1476	0.690495
Rv0903c	-0.0511	0.99915	0.0968	0.945514	0.2252	0.000625	-0.2365	0.04457
Rv0904c	0.0605	0.99865	-0.0046	1	0.0399	0.999885	-0.3201	0.009082
Rv0905	-0.1325	0.310348	-0.125	0.727955	0.0415	0.999746	0.1143	0.972514
Rv0906	-0.0893	0.976218	-0.075	0.991076	0.0617	0.998696	0.0978	0.994356
Rv0907	-0.0428	0.999547	-0.1666	0.441331	-0.0771	0.997798	0.0482	0.99992
Rv0908	-0.0544	0.996743	-0.1858	0.077051	-0.0341	0.999994	-0.1564	0.510255
Rv0909	0.0289	0.999998	-0.0746	0.999123	-0.1873	0.181254	0.0499	0.999963
Rv0910	0.0429	0.999907	-0.1328	0.650303	-0.1743	0.180695	-0.0096	1
Rv0911	0.0201	1	0.047	0.999974	-0.0747	0.998061	-0.1866	0.377144
Rv0912	0.0947	0.998782	0.0667	0.999954	0.0425	0.999685	-0.1405	0.849473
Rv0913c	0.0096	1	-0.1727	0.476895	-0.106	0.765651	0.0492	0.99994
Rv0914c	0.0107	1	-0.0437	0.999951	-0.0472	0.999957	0.0075	1
Rv0915c	0.1261	0.998045	0.0337	0.999999	0.0893	0.998654	-0.1037	0.999347
Rv0916c	0.0283	1	-0.0199	1	-0.097	0.999968	0.0212	1
Rv0917	0.0688	0.999063	-0.0225	0.999998	-0.0499	0.99993	-0.1706	0.896973
Rv0918	0.1072	0.990283	0.1431	0.917064	0.0378	0.999982	0.1809	0.876487
Rv0919	0.0141	1	-0.104	0.994139	-0.0795	0.992501	-0.0385	0.999994
Rv0920c	-0.051	0.998309	0.0399	0.999978	-0.221	0.007909	-0.0068	1
Rv0921	-0.0945	0.994107	-0.026	0.999999	-0.0918	0.986658	-0.643	0.028694
Rv0922	0.0452	0.999521	0.167	0.336472	0.0606	0.983957	0.018	1
Rv0923c	0.0179	1	0.0558	0.999953	-0.0192	1	-0.0368	0.999993
Rv0924c	0.0468	0.999957	0.0568	0.99993	0.0126	1	0.0614	0.999525
Rv0925c	-0.0243	0.999992	0.0321	0.999999	0.1027	0.935683	0.2882	0.007824
Rv0926c	-0.0463	0.999691	0.0066	1	-0.0023	1	0.0225	1
Rv0927c	0.1779	0.738874	-0.0791	0.999707	0.1305	0.859003	0.0216	0.999992
Rv0928	0.0773	0.975627	-0.0779	0.998117	0.0484	0.999148	0.1904	0.181974
Rv0929	-0.0117	1	-0.0762	0.998781	-0.0406	0.999973	-0.0537	0.99997
Rv0930	-0.0162	0.999989	-0.0775	0.976098	-0.0826	0.911054	-0.1158	0.876048
Rv0931c	-0.0337	0.997646	-0.0535	0.998383	0.0032	0.999998	-0.0171	1
Rv0932c	-0.0337	0.997838	-0.0913	0.918128	0.026	0.999818	-0.101	0.902506
Rv0933	-0.1005	0.712748	-0.088	0.955316	0.011	1	-0.0329	0.999998
Rv0934	-0.0666	0.982205	0.0314	0.999999	-0.0382	0.999965	0.0644	0.998576
Rv0935	-0.032	0.999955	0.0941	0.995246	-0.0327	0.999998	-0.237	0.04335
Rv0936	0.059	0.994887	0.0138	1	-0.0685	0.98873	-0.1292	0.797359
Rv0937c	-0.0017	1	-0.1163	0.91136	0.0099	1	-0.0659	0.999851
Rv0938	0.0078	1	-0.09	0.969829	0.066	0.989464	-0.133	0.56938
Rv0939	-0.0614	0.988573	-0.0433	0.999794	-0.0134	1	-0.3501	6.49e-05
Rv0940c	-0.0209	0.999996	-0.0881	0.99647	0.0549	0.999063	-0.0886	0.998434
Rv0941c	-0.1066	0.85708	0.0067	1	0.0895	0.977219	0.0513	0.999961
Rv0942	0.0892	0.999075	0.059	0.999981	0.1002	0.970609	0.2024	0.351807
Rv0943c	0.035	1	-0.0587	0.999992	-0.5131	0.004303	-0.3524	0.119324
Rv0944	-0.0583	0.999956	0.1194	0.983276	0.1449	0.972625	-0.0422	0.999999
Rv0945	-0.0173	0.999997	0.0551	0.999969	0.0356	0.999941	0.0406	0.999983
Rv0946c	-0.0177	0.999997	-0.028	0.999994	-0.0172	1	0.0418	0.999905
Rv0947c	0.0351	0.999998	0.0475	0.999991	-0.0052	1	-0.0431	0.999994
Rv0948c	0	1	-0.1494	0.510626	-0.0615	0.997823	0.1238	0.905345
Rv0949	0.0472	0.999462	0.042	0.999973	-0.0061	1	0.0884	0.958175
Rv0950c	-0.1635	0.031503	-0.1376	0.706017	-0.3983	6.42e-09	0.2216	0.009923
Rv0951	-0.031	0.999718	-0.0221	0.999991	0.0372	0.999353	0.2665	0.001519
Rv0952	-0.0692	0.992384	0.0783	0.985997	0.1066	0.877583	0.2856	0.001053
Rv0953c	0.1162	0.989682	0.2812	0.770926	0.1527	0.988423	0.1093	0.997491
Rv0954	0.0065	1	0.0926	0.995469	0.0876	0.942786	0.012	1
Rv0955	0.0221	0.999999	0.0675	0.999593	0.0243	0.999967	-0.119	0.956522
Rv0956	-0.0446	0.999852	0.0619	0.99992	-0.1355	0.682793	0.0301	0.999998
Rv0957	0.0035	1	0.112	0.883533	-0.0763	0.987538	0.1441	0.406437
Rv0958	0.0388	0.999986	0.1201	0.974854	0.0047	1	-0.057	0.999955
Rv0959	0.0106	1	0.1334	0.826508	-0.0337	0.99999	-0.0635	0.999847
Rv0959A	-0.004	1	-0.0664	0.999904	-0.1162	0.914952	-0.2551	0.20518
Rv0960	0.0414	0.999982	0.03	0.999999	-0.098	0.976405	-0.1813	0.46026
Rv0961	0.067	0.991526	-0.1405	0.870182	-0.2095	0.034183	-0.5098	0.010525
Rv0962c	0.0751	0.999963	-0.1602	0.591423	-0.1553	0.864612	-0.8362	0.000273
Rv0963c	-0.0311	0.999999	-0.1578	0.998186	-0.0424	0.999998	-0.455	0.006694
Rv0964c	0.0932	0.999859	-0.05	0.999988	-0.0753	0.999977	-0.0112	1
Rv0965c	0.0339	0.999999	-0.0628	0.999798	-0.2367	0.043422	-0.2433	0.720909
Rv0966c	0.0943	0.996942	0.0499	0.999936	-0.0286	0.999999	-0.0674	0.999953
Rv0967	-0.0991	0.999555	-0.1605	0.904927	0.19	0.47178	0.1478	0.938188
Rv0968	0.0733	0.999905	-0.2376	0.542749	0.0514	0.99923	-0.3139	0.059434
Rv0969	0.0049	1	0.1017	0.995926	0.1632	0.272803	-0.1314	0.843237
Rv0970	0.0469	0.999982	-0.0708	0.999462	-0.1266	0.822439	-0.0677	0.999044
Rv0971c	0.1136	0.999213	0.1692	0.868121	-0.1401	0.799372	-0.4155	0.011703
Rv0972c	0.1396	0.924351	-0.0595	0.999976	0.0205	0.999999	-0.0167	1
Rv0973c	0.1196	0.967612	-0.0127	1	0.207	0.303657	-0.099	0.998451
Rv0974c	0.02	1	-0.1142	0.996217	0.1352	0.760232	-0.0011	1
Rv0975c	-0.1739	0.740003	-0.152	0.994436	0.0707	0.999931	0.3118	0.03224
Rv0976c	-0.1026	0.999583	-0.0594	0.999992	0.2126	0.212242	0.2893	0.30702
Rv0977	0.0857	0.998879	-0.0024	1	-0.0707	0.999787	0.0002	1
Rv0978c	0.0803	0.999783	0.1165	0.990742	-0.0581	0.999721	-0.1823	0.935902
Rv0979A	0.0064	1	-0.1685	0.80494	-0.0494	0.99995	0.0714	0.994161
Rv0979c	-0.0601	0.999999	-0.1502	0.999616	-0.1117	0.999064	-0.0072	1
Rv0980c	0.0757	0.997047	0.0069	1	-0.0426	0.999964	0.0411	0.999982
Rv0981	-0.0234	0.999962	-0.0271	0.999985	-0.1816	0.016732	-0.032	0.999996
Rv0982	-0.0659	0.973771	-0.07	0.998079	0.0045	0.999998	-0.2941	0.000161
Rv0983	-0.0326	0.999573	0.0872	0.989967	0.1225	0.381069	0.0581	0.999696
Rv0984	0.0228	0.999999	0.0134	1	0.0647	0.979116	-0.2702	0.002282
Rv0985c	0.03	0.999992	0.0159	1	-0.0099	1	-0.1855	0.263097
Rv0986	-0.0814	0.999093	-0.1511	0.839484	0.0382	0.999986	0.0588	0.999964
Rv0987	0.0665	0.998779	-0.148	0.807649	-0.0693	0.991955	-0.0024	1
Rv0988	-0.1044	0.942339	-0.1357	0.939819	-0.133	0.482812	-0.0868	0.999894
Rv0989c	-0.0346	0.999846	-0.0788	0.988307	-0.0285	0.999998	-0.2046	0.252322
Rv0990c	-0.0467	0.999927	0.0318	0.999998	-0.0056	1	-0.0307	0.999999
Rv0991c	-0.1542	0.852991	-0.2772	0.234207	0.0844	0.992305	0.2596	0.191869
Rv0992c	0.0687	0.999585	-0.0537	0.99995	-0.1686	0.632404	-0.2004	0.836668
Rv0993	0.0308	0.999994	0.0807	0.993857	0.1339	0.342554	-0.0386	0.999997
Rv0994	0.0314	0.999996	0.1064	0.925697	0.1502	0.067778	-0.2885	0.044734
Rv0995	0.0132	1	0.0721	0.999795	0.0822	0.999355	-0.2405	0.19414
Rv0996	-0.0483	0.999186	0.18	0.261179	0.5674	1.26e-16	0.0367	0.999981
Rv0997	-0.1214	0.587811	0.1333	0.723797	0.0908	0.952824	-0.2611	0.005536
Rv0998	0.053	0.999808	0.1086	0.881257	-0.1018	0.85231	-0.4167	0.000312
Rv0999	-0.0385	0.999845	0.0629	0.99985	0.1183	0.838142	-0.1395	0.829684
Rv1000c	0.0088	1	0.1005	0.989693	0.1014	0.970062	-0.0654	0.999785
Rv1001	-0.0269	0.99994	-0.017	0.999999	-0.1043	0.827898	0.004	1
Rv1002c	-0.042	0.999347	0.12	0.917556	-0.0912	0.98252	0.1077	0.921086
Rv1003	0.0468	0.999993	0.1136	0.984121	-0.0609	0.999992	-0.0089	1
Rv1004c	0.0317	0.999998	0.0664	0.999981	-0.1392	0.822251	-0.085	0.999993
Rv1005c	0.1151	0.988988	0.1315	0.979622	0.0431	0.999931	-0.0919	0.999671
Rv1006	0.0057	0.999999	0.0722	0.997913	-0.1046	0.519738	-0.0286	0.999997
Rv1007c	0.0222	0.999999	-0.0262	0.999993	-0.0381	0.999957	0.044	0.999948
Rv1008	0.0258	1	0.0922	0.999603	-0.1254	0.917609	0.1203	0.958407
Rv1009	-0.0357	0.999334	-0.0309	0.999986	-0.1092	0.789396	0.0175	0.999999
Rv1010	-0.0768	0.925447	0.0471	0.999952	-0.2239	0.001272	0.0456	0.999952
Rv1011	-0.0123	1	0.0954	0.985264	-0.0966	0.945784	0.0015	1
Rv1012	-0.1067	0.999563	0.1429	0.998727	-0.04	1	-0.0834	0.999978
Rv1013	0.0027	1	0.2911	0.001355	0.3512	1.63e-05	0.2433	0.01351
Rv1014c	-0.019	0.999998	0.28	0.021449	0.043	0.999894	0.1994	0.259642
Rv1015c	0.0668	0.971922	0.0338	0.999991	-0.1931	0.013936	0.0307	0.999996
Rv1016c	-0.0079	1	0.0403	0.999991	-0.1825	0.057293	-0.0706	0.997781
Rv1017c	0.0726	0.933566	-0.0373	0.999862	-0.1016	0.649819	0.1396	0.542788
Rv1018c	0.0595	0.992541	-0.0166	0.999999	0.0377	0.999331	0.1663	0.432935
Rv1019	0.145	0.897001	-0.1391	0.815099	0.0079	1	-0.0603	0.999911
Rv1020	0.0368	0.999978	0.0106	1	0.0314	0.999885	-0.0607	0.999862
Rv1021	0.0482	0.999607	-0.1177	0.915553	0.0206	0.999997	0.0724	0.998657
Rv1022	-0.1	0.930691	0.0325	0.999998	0.0271	0.999982	-0.1032	0.999741
Rv1023	-0.0163	0.999997	0.0863	0.978578	0.1771	0.038895	0.1091	0.848892
Rv1024	0.0613	0.999828	0.0894	0.987776	-0.0487	0.999985	0.2191	0.148206
Rv1025	0.0716	0.999821	0.0491	0.999988	0.0676	0.99928	-0.0538	0.999983
Rv1026	0.015	1	0.0886	0.999377	-0.01	1	-0.149	0.708421
Rv1027c	-0.0159	1	0.0742	0.999966	0.0313	0.999997	0.1146	0.995563
Rv1028A	-0.0486	0.999999	-0.1167	0.998657	0.3229	0.427156	-0.0615	0.999999
Rv1028c	0.1241	0.571443	-0.0505	0.999913	-0.1322	0.935831	-0.2226	0.168859
Rv1029	0.0452	0.999934	0.094	0.98799	0.1169	0.795378	0.0227	0.999999
Rv1030	0.1112	0.897235	0.1204	0.891705	0.2292	0.00531	0.1378	0.848908
Rv1031	0.1897	0.230137	0.1615	0.663881	0.0463	0.99987	0.044	0.999986
Rv1032c	0.376	5.92e-06	0.4169	2.72e-05	0.1726	0.037793	0.4473	5.46e-05
Rv1033c	0.4713	2.7e-06	0.6411	1.64e-09	0.4815	4.4e-08	0.3844	0.001005
Rv1034c	0.2489	0.999186	0.0207	1	0.013	1	-0.1424	0.999971
Rv1035c	0.0362	1	0.335	0.231856	-0.1231	0.998497	-0.141	0.990034
Rv1036c	0.12	0.986682	0.1477	0.966995	-0.0935	0.999911	-0.0435	0.999999
Rv1037c	-0.1912	0.088266	-0.1933	0.085381	-0.273	0.000519	0.1538	0.251716
Rv1038c	-0.2337	0.000311	-0.1516	0.705804	-0.2133	0.009183	0.226	0.007815
Rv1039c	0.0161	1	0.1871	0.593677	-0.2183	0.15351	-0.142	0.92736
Rv1040c	-0.1993	0.995403	0.1849	0.995189	0.1515	0.998779	-0.1507	0.998833
Rv1041c	0.0668	0.999038	0.0982	0.986618	0.0992	0.934954	0.0152	1
Rv1042c	0.0311	0.999998	0.0695	0.999843	0.1508	0.244462	-0.0085	1
Rv1043c	-0.0161	0.999999	0.0699	0.998733	0.3426	2.44e-07	-0.2594	0.008246
Rv1044	0.1657	0.947196	0.0046	1	0.0335	0.999996	-0.5604	0.000434
Rv1045	0.0013	1	-0.0412	0.999983	0.0304	0.999932	-0.5106	9.03e-06
Rv1046c	0.1159	0.822652	0.0833	0.999344	0.0408	0.999744	-0.2422	0.189054
Rv1047	-0.2199	0.701069	-0.0302	0.999985	-0.4649	1.16e-08	-0.4373	0.03034
Rv1048c	0.0818	0.999489	-0.0385	0.999992	-0.1091	0.993842	-0.1159	0.980413
Rv1049	0.3491	0.056111	0.0772	0.999962	0.242	0.218561	0.1705	0.990855
Rv1050	0.1587	0.976845	0.1376	0.998499	0.4304	0.011098	0.266	0.335287
Rv1051c	0.0834	0.999983	-0.172	0.993723	0.0282	1	0.0173	1
Rv1052	0.0628	0.999944	-0.0236	1	0.0909	0.991074	-0.2577	0.049261
Rv1053c	0.0534	0.999967	-0.204	0.610247	0.0476	0.999876	0.1836	0.391513
Rv1054	0.0169	1	-0.0808	0.999233	-0.1659	0.409334	-0.0391	0.999995
Rv1055	0.0469	0.999993	-0.1578	0.92625	-0.3197	0.0279	0.0257	1
Rv1056	-0.0247	0.99999	-0.0168	1	-0.1596	0.432535	-0.1377	0.980545
Rv1057	-0.262	0.020134	-0.6623	8.68e-06	-0.9173	3.05e-06	-0.7925	1.42e-09
Rv1058	-0.0539	0.999311	-0.1641	0.724873	-0.1924	0.263057	-0.0034	1
Rv1059	0.0784	0.973519	-0.0739	0.998516	0.0116	1	0.1216	0.835426
Rv1060	0.0924	0.904039	-0.0732	0.99766	-0.0797	0.966023	0.1834	0.594542
Rv1061	0.072	0.992204	0.0627	0.99868	-0.1024	0.90057	0.0465	0.999791
Rv1062	-0.0641	0.999481	0.1444	0.840504	0.0212	0.999998	-0.164	0.928716
Rv1063c	0.0264	0.999999	0.0375	0.999997	0.0097	1	-0.0664	0.999939
Rv1064c	-0.0311	0.999999	0.0881	0.999955	0.084	0.999746	0.3225	0.344803
Rv1065	0.0564	0.998253	-0.0851	0.995966	-0.0585	0.999806	0.0158	1
Rv1066	-0.0205	1	0.3261	0.606591	0.1481	0.909486	0.2419	0.815191
Rv1067c	-0.1514	0.990205	0.1377	0.998348	0.1845	0.589146	-0.0378	1
Rv1068c	-0.0014	1	0.1164	0.997241	0.0169	1	0.1112	0.998921
Rv1069c	0.1968	0.020079	0.1376	0.801347	-0.12	0.851711	0.0998	0.968058
Rv1070c	-0.0361	0.999935	0.0203	1	0.0459	0.999714	0.411	0.000615
Rv1071c	0.0566	0.99986	-0.1031	0.924145	0.2185	0.018211	0.3119	0.003226
Rv1072	0.0078	1	-0.0454	0.999066	0.2482	1e-07	-0.0297	0.999997
Rv1073	-0.0312	0.999786	0.0478	0.999904	0.065	0.964202	0.0014	1
Rv1074c	0.045	0.999866	-0.0592	0.995811	0.0122	0.999998	0.0462	0.99965
Rv1075c	0.1409	0.98748	0.0349	1	0.5189	0.001428	0.3103	0.10766
Rv1076	0.2278	0.086808	0.0935	0.999529	0.578	5.96e-08	0.0499	0.999945
Rv1077	0.0199	1	0.0826	0.983429	0.052	0.999257	0.0038	1
Rv1078	-0.011	1	0.1008	0.987474	-0.1532	0.231064	0.3984	7.82e-07
Rv1079	-0.0141	0.999991	0.165	0.137986	-0.1787	0.004536	0.0755	0.986381
Rv1080c	-0.023	0.999764	0.0073	1	0.0823	0.926912	0.0236	0.999995
Rv1081c	0.0242	1	0.1154	0.99618	-0.2494	0.162413	0.0054	1
Rv1082	0.1267	0.64456	-0.0172	0.999999	-0.0633	0.998575	0.0048	1
Rv1083	0.1098	0.975461	-0.0836	0.999678	0.0505	0.999941	0.2098	0.549294
Rv1084	0.0597	0.997681	0.0802	0.999452	-0.0639	0.999285	0.0236	0.999986
Rv1085c	-0.0002	1	0.0554	0.999986	-0.0201	1	0.1075	0.995508
Rv1086	0.0164	1	-0.1327	0.772003	-0.0069	1	-0.1564	0.594575
Rv1087	0.0411	0.999999	0.056	0.999988	-0.2042	0.147407	-0.6253	0.001476
Rv1087A	-0.0976	0.999354	0.2683	0.438626	-0.2499	0.809643	-0.0814	0.999986
Rv1088	0.1423	0.999496	0.0343	1	0.1192	0.997131	-0.0928	0.99999
Rv1089	0.0811	0.999995	0.3459	0.669057	-0.0061	1	-0.2245	0.973577
Rv1089A	0.3726	0.988344	0.6136	0.910437	0.1955	0.999959	-0.2325	0.999966
Rv1090	0.1926	0.974318	-0.1142	0.994097	-0.0524	0.999998	-0.0482	0.999998
Rv1091	-0.0755	0.999713	0.0153	1	-0.2291	0.12584	-0.5218	0.052979
Rv1092c	-0.0392	0.999776	-0.059	0.999813	-0.0121	1	0.031	0.999979
Rv1093	-0.0224	0.99997	-0.0137	0.999999	0.0685	0.987833	0.0458	0.999693
Rv1094	-0.0509	0.986458	-0.047	0.9998	0.0447	0.999526	-0.0074	1
Rv1095	-0.0275	0.999831	0.2015	0.054682	0.2536	4.16e-06	-0.4254	9.96e-08
Rv1096	-0.056	0.996438	0.1412	0.42834	-0.008	1	0.0588	0.998425
Rv1097c	-0.0548	0.992793	0.0988	0.92424	-0.0349	0.999984	0.0953	0.905835
Rv1098c	-0.0412	0.999451	0.0331	0.999995	0.0433	0.999064	0.1041	0.850375
Rv1099c	-0.0034	1	-0.0439	0.999954	0.0335	0.999836	-0.0084	1
Rv1100	0.1541	0.897217	0.0519	0.999782	-0.1068	0.875564	-0.1578	0.985973
Rv1101c	0.1955	0.016066	-0.0041	1	0.1533	0.058463	0.0844	0.995634
Rv1102c	0.1641	0.235208	0.1014	0.943922	0.2225	0.007224	0.3896	0.002389
Rv1103c	0.1411	0.54284	0.0706	0.999631	0.0528	0.999357	0.3444	0.008641
Rv1104	-0.0099	1	0.106	0.95398	-0.094	0.957529	0.0284	0.999999
Rv1105	0.0206	1	0.0766	0.999954	-0.0098	1	-0.2049	0.819605
Rv1106c	0.0805	0.992588	0.1743	0.283438	0.1082	0.803278	-0.1179	0.893798
Rv1107c	-0.0566	0.998741	-0.1271	0.822425	0.0443	0.999574	-0.0801	0.999652
Rv1108c	-0.0083	0.999999	-0.0298	0.999989	0.0517	0.997282	-0.0701	0.996887
Rv1109c	-0.0365	0.999509	-0.1247	0.620818	0.0419	0.998692	0.1144	0.952024
Rv1110	-0.0392	0.999293	-0.08	0.997445	0.0258	0.999914	-0.1473	0.619033
Rv1111c	0.0342	0.99998	0.0846	0.999046	0.0912	0.951289	0.1902	0.608386
Rv1112	0.0282	1	-0.1419	0.849543	-0.0429	0.999993	0.219	0.252632
Rv1113	-0.0255	0.999999	-0.1032	0.998709	0.0173	1	0.1783	0.691684
Rv1114	0.0217	1	-0.1416	0.94893	0.1367	0.766227	0.0174	1
Rv1115	-0.0626	0.999695	0.1086	0.979668	-0.0319	0.999999	0.1578	0.779652
Rv1116	0.1511	0.747512	-0.1929	0.711912	-0.2554	0.116897	0.1444	0.966822
Rv1116A	0.0559	0.999965	-0.1595	0.805673	-0.3896	0.001234	-0.001	1
Rv1117	-0.0204	0.999986	-0.1327	0.64926	-0.0249	1	0.0148	1
Rv1118c	-0.0047	1	-0.0165	0.999999	-0.0305	0.999997	0.0405	0.999975
Rv1119c	-0.016	1	-0.1349	0.996091	-0.0141	1	-0.0004	1
Rv1120c	-0.0355	0.999998	0.0802	0.999972	0.0338	0.999999	0.0279	1
Rv1121	0.0331	0.999954	-0.122	0.575097	-0.0269	0.999997	-0.2439	0.008004
Rv1122	-0.0409	0.999694	-0.1327	0.635324	-0.1295	0.415963	-0.1235	0.81133
Rv1123c	-0.0115	1	-0.0277	0.999996	-0.0676	0.997335	-0.0175	1
Rv1124	0.0879	0.998046	0.0652	0.999958	-0.0193	1	0.0427	0.999995
Rv1125	-0.0099	1	0.0002	1	-0.0988	0.993227	-0.0884	0.991738
Rv1126c	0.1173	0.890273	-0.0564	0.999831	-0.032	0.999998	0.0885	0.99001
Rv1127c	-0.0256	0.999973	-0.1132	0.966531	0.05	0.999784	0.0076	1
Rv1128c	0.1327	0.802582	0.116	0.983963	-0.1024	0.9828	0.0483	0.999972
Rv1129c	0.365	0.020019	-0.1364	0.981788	0.3633	0.023564	0.3727	0.011433
Rv1130	0.4389	0.002108	-0.1172	0.996286	0.5069	0.000466	0.3889	0.003239
Rv1131	0.3237	0.014202	-0.0645	0.999795	0.0922	0.994413	-0.1258	0.921875
Rv1132	0.0634	0.988971	0.0903	0.944609	-0.0723	0.965894	0.035	0.99998
Rv1133c	0.1112	0.876918	0.1936	0.285164	0.0399	0.999245	0.0253	0.999998
Rv1134	-0.042	1	0.5857	0.10824	-0.0847	0.999993	-0.219	0.993766
Rv1135A	0.0744	1	-0.2298	0.999363	0.2105	0.996803	0.1857	0.999714
Rv1135c	0.0865	0.998455	0.0022	1	-0.0052	1	-0.0496	0.999991
Rv1136	-0.0696	0.999982	0.2675	0.568351	-0.1695	0.99243	0.2247	0.733539
Rv1137c	0.0759	0.999775	0.0561	0.999997	-0.3374	0.067437	0.1332	0.981231
Rv1138c	0.1203	0.884119	0.0564	0.999929	-0.2095	0.039155	-0.1785	0.493347
Rv1139c	0.0173	1	-0.1207	0.880959	-0.2808	0.01386	-0.1013	0.993793
Rv1140	-0.1164	0.841324	-0.0981	0.906582	-0.228	0.001892	-0.0842	0.998533
Rv1141c	0.0145	1	0.0094	1	-0.1286	0.684221	-0.1941	0.398993
Rv1142c	-0.0255	0.999989	0.1464	0.594977	0.1759	0.026946	-0.2794	0.02089
Rv1143	0.0149	1	0.0334	1	-0.0623	0.998482	-0.2002	0.198571
Rv1144	0.0144	1	-0.1478	0.90017	-0.8088	1.23e-08	-0.0282	0.999998
Rv1145	-0.0839	0.996998	0.0623	0.999989	-0.0009	1	0.0993	0.999533
Rv1146	0.0989	0.96598	0.0587	0.999945	-0.0688	0.996541	-0.0802	0.998582
Rv1147	-0.0551	0.999707	-0.0624	0.999869	-0.1064	0.948353	0.0506	0.99974
Rv1148c	-0.0029	1	-0.0506	0.999773	-0.1479	0.425272	0.0692	0.990574
Rv1149	0.0312	0.999998	0.0701	0.999836	0.1511	0.239922	-0.0084	1
Rv1150	0.1065	0.968716	0.1325	0.966937	0.04	0.999905	0.0519	0.999987
Rv1151c	0.0574	0.999975	-0.0667	0.999962	0.0511	0.999884	0.0532	0.999984
Rv1152	-0.0371	0.99998	-0.0631	0.999818	0.2903	0.012169	0.027	0.999999
Rv1153c	0.1037	0.930315	0.0548	0.999975	0.0358	0.999979	0.1619	0.753861
Rv1154c	0.1197	0.980482	-0.0802	0.999313	-0.0233	1	0.2424	0.256867
Rv1155	0.042	0.999943	-0.1191	0.873507	-0.073	0.992277	0.0889	0.992738
Rv1156	-0.0179	0.999982	-0.1237	0.739339	-0.0101	1	0.1199	0.72142
Rv1157c	-0.0095	1	0.1317	0.721714	0.2668	0.000185	0.015	1
Rv1158c	0.176	0.448078	0.2861	0.012604	0.5927	2.13e-07	0.3463	0.238702
Rv1159	-0.0092	1	-0.1104	0.888563	-0.0765	0.993786	0.0282	0.999995
Rv1159A	0.0129	1	-0.1554	0.767648	-0.0027	1	0.1713	0.46982
Rv1160	0.2382	0.093031	0.1118	0.969206	-0.018	1	0.0706	0.999896
Rv1161	-0.0477	0.987784	-0.1464	0.141902	-0.1299	0.303116	-0.2115	0.003912
Rv1162	0.0286	0.99999	-0.0757	0.966176	-0.1235	0.238872	-0.1836	0.055273
Rv1163	0.0231	1	0.0404	0.999988	-0.2202	0.046063	-0.1496	0.8373
Rv1164	0.0207	1	-0.1453	0.583102	-0.2058	0.005699	-0.2884	0.010764
Rv1165	-0.0521	0.996115	0.0015	1	-0.1031	0.761861	-0.2557	0.002561
Rv1166	0.0599	0.992704	0.0329	0.999992	-0.102	0.824878	-0.016	1
Rv1167c	0.0636	0.996074	0.0636	0.999923	-0.0757	0.988689	-0.0844	0.997656
Rv1168c	0.0981	0.99266	-0.0614	0.999662	-0.2622	0.001628	-0.1398	0.765
Rv1169c	0.0753	0.999941	-0.0292	1	-0.1364	0.924719	-0.054	0.99999
Rv1170	-0.1135	0.758488	0.1376	0.816485	0.0456	0.999852	-0.1347	0.84089
Rv1171	-0.0669	0.990407	-0.0755	0.988418	-0.2293	0.009757	-0.2093	0.147081
Rv1172c	-0.056	0.997925	0.0332	0.999998	-0.0445	0.999943	0.0519	0.999726
Rv1173	-0.0239	0.999668	0.0135	1	-0.0356	0.999909	-0.0815	0.992235
Rv1174c	0.0717	0.995627	-0.0274	0.99995	-0.0781	0.907876	-0.0384	0.999986
Rv1175c	0.0325	0.999978	0.0784	0.982224	-0.0936	0.842444	0.0745	0.996541
Rv1176c	-0.005	1	-0.1029	0.990964	-0.0791	0.99964	0.1506	0.801824
Rv1177	-0.0309	0.999826	-0.0446	0.999852	0.0445	0.998838	0.003	1
Rv1178	-0.1186	0.612423	0.0688	0.999913	0.1577	0.050372	-0.2496	0.033165
Rv1179c	0.0135	1	-0.0677	0.998384	-0.0307	0.999992	-0.3206	0.01129
Rv1180	-0.1088	0.38807	-0.1596	0.517398	-0.3687	1.71e-07	-0.2187	0.020136
Rv1181	-0.1137	0.118651	-0.1182	0.686755	-0.3275	3.3e-07	-0.2393	0.00233
Rv1182	-0.2298	4.24e-05	-0.2236	0.217387	-0.352	6.79e-09	0.0471	0.999781
Rv1183	-0.2773	4.05e-07	-0.2206	0.18234	-0.3492	1.63e-07	-0.3873	7.5e-06
Rv1184c	-0.3642	2.16e-05	-0.4786	3.8e-07	-0.5697	1.85e-16	-0.5725	1.42e-07
Rv1185c	-0.2893	1.05e-08	-0.3199	0.021572	-0.365	2.74e-10	-0.2062	0.07541
Rv1186c	-0.2109	0.023217	-0.1376	0.90648	-0.118	0.80224	-0.2418	0.132448
Rv1187	0.0279	0.999999	-0.1986	0.468349	-0.4655	3.35e-05	-0.5629	8.11e-05
Rv1188	-0.0637	0.999943	-0.1172	0.939207	-0.369	0.01554	-0.1494	0.98478
Rv1189	0.0754	0.999345	-0.1712	0.912994	-0.4683	0.001057	-0.2125	0.521075
Rv1190	-0.1015	0.999693	-0.1104	0.980044	-0.2295	0.365747	-0.1788	0.907489
Rv1191	-0.0565	0.999734	0.0088	1	0.0437	0.999929	0.1942	0.355788
Rv1192	-0.0427	0.999602	0.0131	1	0.0206	0.999991	0.0732	0.998798
Rv1193	-0.02	0.999989	0.0368	0.999993	-0.1632	0.205878	-0.0022	1
Rv1194c	-0.0256	0.999931	-0.15	0.643365	-0.1824	0.01005	0.0271	0.999992
Rv1195	-0.2297	0.676949	-0.205	0.440574	-0.2395	0.00318	-0.0465	0.999889
Rv1196	-0.2768	1.36e-05	-0.1997	0.393919	-0.2561	0.010079	-0.2023	0.914429
Rv1197	-0.2323	0.000227	-0.1595	0.645389	-0.2225	0.00538	0.2482	0.002837
Rv1198	-0.2076	0.035045	-0.1248	0.816577	-0.2903	0.000175	0.1072	0.87454
Rv1199c	-0.2192	0.706743	-0.0297	0.999986	-0.4641	1.28e-08	-0.4371	0.030254
Rv1200	-0.0838	0.871422	-0.0306	0.999974	0.0318	0.999595	-0.0091	1
Rv1201c	-0.0522	0.995093	-0.0874	0.98475	0.0499	0.998789	0.158	0.191166
Rv1202	-0.055	0.999534	-0.003	1	0.0053	0.999999	-0.1997	0.129182
Rv1203c	-0.1367	0.920898	0.0659	0.999965	-0.167	0.825575	0.0424	0.999995
Rv1204c	0.0192	1	0.1291	0.875527	0.0151	0.999999	-0.197	0.494227
Rv1205	0.0539	0.999734	-0.187	0.339885	-0.0682	0.997367	-0.1194	0.942949
Rv1206	0.0281	0.999997	0.0257	1	-0.086	0.972868	0.0557	0.998283
Rv1207	0.0239	1	0.0681	0.998988	0.0492	0.999735	0.0833	0.991368
Rv1208	-0.0256	0.999992	-0.0046	1	0.1306	0.688453	0.2124	0.041464
Rv1209	0.0985	0.93978	0.0679	0.999897	-0.0254	1	-0.1895	0.841271
Rv1210	0.0523	0.999869	0.0083	1	-0.0012	1	0.0763	0.982262
Rv1211	0.1799	0.711083	-0.1609	0.229828	-0.0852	0.902085	-0.0152	1
Rv1212c	-0.0002	0.999999	-0.0078	1	-0.0978	0.771993	-0.0495	0.999839
Rv1213	-0.0288	0.999939	-0.1269	0.683575	-0.1257	0.635455	0.0931	0.998927
Rv1214c	0.1343	0.917864	0.1475	0.897841	-0.0714	0.999863	0.0242	1
Rv1215c	-0.0049	0.999999	0.0431	0.99996	-0.1361	0.35218	-0.3879	1.17e-05
Rv1216c	0.0144	1	0.2361	0.027478	-0.3883	8.7e-05	-0.3776	0.001259
Rv1217c	0.0166	1	0.3737	0.033533	-0.3531	0.006259	-0.4488	0.003001
Rv1218c	0.0518	0.999975	0.1099	0.994892	-0.3524	0.006956	-0.0848	0.99953
Rv1219c	0.0986	0.978982	0.2171	0.208917	-0.1862	0.28866	-0.097	0.989406
Rv1220c	0.0861	0.99769	0.4561	0.000609	0.4304	1.8e-05	-0.1661	0.974141
Rv1221	0.0518	0.999873	-0.0231	0.999994	0.1975	0.002655	0.2123	0.101153
Rv1222	0.1154	0.675802	0.0234	1	0.1523	0.046821	0.0352	0.999903
Rv1223	0.0012	0.999999	-0.0378	0.999848	0.1465	0.085795	0.1103	0.629352
Rv1224	0.0481	0.999893	0.0125	1	0.0307	0.999951	0.0117	1
Rv1225c	0.002	1	0.0991	0.99917	0.0429	0.999781	-0.1809	0.504225
Rv1226c	-0.0273	0.999997	0.013	1	0.0168	0.999999	-0.4423	0.004153
Rv1227c	0.2801	0.160805	0.1201	0.997012	0.0374	0.999969	-0.0221	1
Rv1228	-0.0591	0.995566	-0.0909	0.950615	-0.0799	0.958864	-0.2519	0.01426
Rv1229c	-0.1664	0.007833	-0.0475	0.999609	-0.2014	0.001057	-0.2498	0.002357
Rv1230c	0.189	0.084964	0.0603	0.9997	-0.0543	0.99982	0.0235	0.999998
Rv1231c	0.0474	0.999935	-0.1484	0.602168	-0.0839	0.996604	0.0915	0.997877
Rv1232c	0.1004	0.858733	0.066	0.99953	0.0615	0.999193	-0.1377	0.71171
Rv1233c	-0.0923	0.765385	-0.089	0.938013	0.0344	0.999648	-0.0838	0.986789
Rv1234	-0.0192	0.999999	-0.0462	0.999967	0.0523	0.999744	0.0838	0.988537
Rv1235	0.0674	0.9944	0.0434	0.999989	-0.031	0.999997	0.0832	0.983285
Rv1236	0.0858	0.968011	0.0868	0.9988	-0.0261	1	0.0234	1
Rv1237	0.2219	0.026068	0.0173	1	-0.1303	0.675465	0.1052	0.99953
Rv1238	0.1572	0.159624	-0.1127	0.914688	-0.1349	0.43972	0.3173	0.003857
Rv1239c	0.0106	1	-0.1598	0.562888	-0.1323	0.84943	0.2438	0.059334
Rv1240	0.0583	0.997927	0.0272	0.999999	0.0548	0.998362	0.2862	0.001026
Rv1241	0.0291	0.999998	0.1492	0.699379	0.0674	0.999005	0.3149	0.018909
Rv1242	0.0626	0.999583	0.0636	0.999805	-0.0392	0.999997	0.2543	0.106397
Rv1243c	-0.2188	0.68897	0.0501	0.999998	-0.0649	0.999994	-0.0526	0.999995
Rv1244	0.0372	0.999988	0.0495	0.999954	-0.0645	0.999521	0.1069	0.943708
Rv1245c	-0.0851	0.992593	0.0052	1	0.0339	0.99993	0.0436	0.999396
Rv1246c	0.0629	0.999921	0.066	0.999955	0.0542	0.99985	0.1975	0.460409
Rv1247c	0.003	1	0.085	0.992367	0.092	0.982403	0.3726	0.006514
Rv1248c	0.0036	0.999998	0.0404	0.999954	0.0668	0.951323	0.2241	0.001258
Rv1249c	-0.0178	0.999988	-0.0365	0.999974	-0.0357	0.999989	0.0341	0.999991
Rv1250	0.0364	0.999977	0.1518	0.54243	0.1893	0.013844	0.0302	0.999996
Rv1251c	0.106	0.952663	0.3928	9.06e-05	0.3962	1.04e-09	0.1594	0.213718
Rv1252c	-0.0024	1	0.2255	0.148528	0.4881	6.74e-07	0.0955	0.997623
Rv1253	0.0363	0.999967	-0.057	0.999623	-0.0911	0.929721	0.0831	0.974051
Rv1254	-0.0439	0.999595	0.0614	0.999754	0.0285	0.99995	0.0662	0.998498
Rv1255c	0.0648	0.999877	0.1002	0.995671	-0.0233	1	-0.118	0.992417
Rv1256c	-0.042	0.999898	0.154	0.651312	0.0704	0.99705	-0.0958	0.985311
Rv1257c	-0.0123	1	0.0759	0.999346	0.0755	0.986911	0.0779	0.99746
Rv1258c	0.2538	0.104916	0.1695	0.772987	0.0398	0.999993	0.1252	0.969038
Rv1259	-0.044	0.999995	-0.0217	1	0.0434	0.999919	0.1219	0.996629
Rv1260	0.0179	1	-0.1532	0.443745	-0.1949	0.00461	0.0427	0.999972
Rv1261c	-0.0236	0.999993	-0.1327	0.835602	-0.1907	0.091911	0.0155	1
Rv1262c	0.0421	0.999899	-0.1435	0.774844	-0.0787	0.997939	-0.1384	0.957467
Rv1263	-0.0987	0.997282	-0.0011	1	-0.0296	1	0.1894	0.414077
Rv1264	0.0016	0.999999	0.0344	0.999994	-0.004	0.999999	-0.1163	0.912342
Rv1265	-0.0521	0.997934	-0.0811	0.994586	-0.0652	0.989042	-0.0835	0.998796
Rv1266c	-0.0445	0.999553	-0.0785	0.995739	-0.1333	0.334038	-0.1308	0.809248
Rv1267c	-0.1118	0.982357	-0.2022	0.652993	-0.1006	0.996728	0.0955	0.999092
Rv1268c	0.0667	0.999897	-0.0413	0.999994	-0.3405	0.08738	-0.1708	0.853178
Rv1269c	-0.0175	0.999999	-0.1425	0.857071	-0.2053	0.312251	0.1538	0.728187
Rv1270c	0.0112	1	-0.1234	0.742725	-0.124	0.743812	0.1144	0.960847
Rv1271c	-0.0699	0.99247	-0.1939	0.595796	-0.1658	0.260968	-0.2523	0.08906
Rv1272c	-0.0342	0.999665	-0.0616	0.999107	-0.0212	1	-0.2508	0.013895
Rv1273c	-0.0162	0.999999	-0.0396	0.999965	0.1179	0.761201	-0.1682	0.560003
Rv1274	0.0512	0.999069	-0.0372	0.999881	0.0867	0.981685	0.1468	0.550141
Rv1275	-0.0404	0.999737	-0.08	0.985473	0.0533	0.999754	0.2215	0.049715
Rv1276c	-0.206	0.874254	0.2156	0.784274	-0.0071	1	0.0434	0.999996
Rv1277	0.0492	0.999948	0.1935	0.17508	0.5111	1.37e-08	0.0936	0.986902
Rv1278	0.1149	0.748298	0.3115	0.007821	0.3373	7.38e-06	0.0368	0.999918
Rv1279	0.0732	0.963105	0.1142	0.837783	0.3261	1.78e-06	0.1787	0.122731
Rv1280c	-0.036	0.999557	-0.0522	0.999183	-0.0004	0.999999	0.1301	0.573719
Rv1281c	0.0682	0.974209	-0.0282	0.99999	-0.0717	0.989619	0.0714	0.983865
Rv1282c	0.0133	1	-0.0001	1	0.0566	0.999466	0.0674	0.99623
Rv1283c	-0.0055	1	0.0729	0.996493	0.0455	0.999528	-0.0022	1
Rv1284	0.0963	0.983057	-0.0733	0.999902	0.0627	0.999944	0.6363	0.000899
Rv1285	0.1149	0.965954	-0.1322	0.991299	0.73	3.55e-09	-0.3623	0.010593
Rv1286	-0.0765	0.982417	-0.1664	0.643406	0.0967	0.943947	0.0112	1
Rv1287	0.0617	0.999809	-0.0643	0.999804	0.0558	0.999809	0.2289	0.136588
Rv1288	0.1222	0.837841	-0.0887	0.987429	0.0179	0.999999	0.2383	0.139335
Rv1289	0.0928	0.953019	-0.0959	0.996343	0.1292	0.665834	0.134	0.879534
Rv1290A	-0.0616	0.99924	-0.078	0.999834	-0.2754	0.029147	-0.0662	0.999984
Rv1290c	-0.0142	0.999999	0.0108	1	0.0023	1	-0.0889	0.998991
Rv1291c	0.1661	0.99917	0.1284	0.999916	-0.3972	0.321463	0.1332	0.999682
Rv1292	0.0755	0.953559	-0.099	0.873631	-0.05	0.99986	0.1947	0.100085
Rv1293	0.0043	0.999999	-0.0522	0.999085	-0.0767	0.951656	-0.0488	0.999872
Rv1294	0.0422	0.999414	-0.0603	0.998132	-0.0388	0.999979	0.0371	0.999928
Rv1295	-0.04	0.998938	-0.1056	0.862728	-0.0156	1	-0.036	0.999981
Rv1296	-0.0579	0.997813	-0.0832	0.995442	-0.1335	0.485338	-0.2396	0.01576
Rv1297	-0.1134	0.534621	0.1158	0.965486	0.0892	0.955899	0.1131	0.629135
Rv1298	-0.1318	0.024371	-0.1122	0.956405	0.0015	0.999999	-0.1028	0.991911
Rv1299	-0.0403	0.998939	0.1661	0.221207	0.067	0.985618	-0.1642	0.480651
Rv1300	0.023	0.999999	0.0023	1	0.018	0.999979	-0.1255	0.707711
Rv1301	-0.0117	0.999999	0.0001	1	0.0258	0.999937	-0.4001	0.001963
Rv1302	-0.2948	8.74e-07	-0.1308	0.777898	-0.5666	2.84e-17	-0.3873	2.43e-06
Rv1303	-0.1225	0.3025	-0.1737	0.949099	-0.2166	0.157171	-0.174	0.653125
Rv1304	-0.1113	0.393181	-0.17	0.969856	-0.1832	0.39768	-0.1573	0.858369
Rv1305	-0.0839	0.995578	-0.1539	0.305808	-0.2324	0.001854	0.0488	0.999779
Rv1306	-0.0753	0.995496	-0.0833	0.970397	-0.2071	0.004387	0.0257	0.999994
Rv1307	-0.0433	0.999919	0.0565	0.999904	-0.1965	0.183559	0.0406	0.999732
Rv1308	-0.0264	0.999939	0.0257	0.999999	-0.1533	0.230704	0.1143	0.604605
Rv1309	-0.008	0.999999	0.0002	1	-0.1403	0.122978	0.0711	0.981612
Rv1310	-0.041	0.998099	0.0087	1	-0.0955	0.816119	-0.0091	1
Rv1311	-0.1557	0.067163	-0.1613	0.975829	-0.1368	0.451579	-0.286	0.124026
Rv1312	-0.0257	0.999963	-0.0616	0.99987	-0.133	0.413727	-0.3109	0.005776
Rv1313c	0.0356	0.999938	0.0939	0.945093	-0.1045	0.731924	-0.2631	0.004834
Rv1314c	0.0357	0.999998	-0.0188	1	0.048	0.999887	-0.0861	0.999849
Rv1315	0.061	0.995439	0.0761	0.987511	0.0344	0.99987	0.0581	0.999775
Rv1316c	-0.05	0.99948	0.0885	0.997842	0.2471	0.001453	-0.1217	0.9961
Rv1317c	-0.0035	1	0.1769	0.374647	0.4193	2.88e-08	-0.1503	0.650394
Rv1318c	0.0562	0.999882	0.081	0.99144	0.1788	0.06643	-0.0843	0.999432
Rv1319c	-0.0435	0.999388	0.0567	0.999904	0.053	0.999011	-0.1781	0.324431
Rv1320c	-0.0664	0.989967	-0.087	0.999014	0.0241	0.999964	-0.1442	0.757195
Rv1321	-0.0099	1	0.0689	0.993775	-0.2118	0.003093	-0.0346	0.999987
Rv1322	-0.0288	0.99982	0.1248	0.752287	-0.2425	0.0016	-0.1481	0.58223
Rv1322A	-0.0307	0.999627	-0.1269	0.559639	-0.1444	0.090148	0.1514	0.253271
Rv1323	-0.0587	0.980103	-0.0345	0.999881	0.0073	0.999999	0.0019	1
Rv1324	-0.0178	0.999964	0.0087	1	-0.0776	0.940835	-0.268	0.000243
Rv1325c	-0.0798	0.999799	0.1119	0.998721	-0.0776	0.998322	-0.1687	0.990348
Rv1326c	0.0901	0.841138	-0.097	0.937449	-0.0983	0.811919	0.0535	0.999189
Rv1327c	0.011	1	-0.1463	0.356247	-0.1348	0.282819	0.0046	1
Rv1328	0.056	0.998312	0.0494	0.99992	0.0027	0.999999	0.0639	0.998302
Rv1329c	-0.0224	0.999985	0.0529	0.999907	-0.0768	0.999124	0.0124	1
Rv1330c	0.0063	1	-0.0036	1	0.0105	1	0.0532	0.999772
Rv1331	0.0041	1	-0.1963	0.263808	-0.1094	0.735577	-0.0836	0.999761
Rv1332	0.0304	0.999976	-0.1509	0.273096	-0.0592	0.994287	-0.0295	0.999998
Rv1333	-0.0233	0.999974	0.0647	0.999728	-0.0571	0.999746	-0.1399	0.825956
Rv1334	0.0098	1	-0.0657	0.999413	0.006	1	0.0792	0.999609
Rv1335	0.1344	0.665207	-0.0896	0.989475	0.0344	0.99993	0.3048	0.005207
Rv1336	-0.0046	1	0.0063	1	0.0327	0.999921	0.1295	0.771359
Rv1337	-0.0715	0.931442	-0.0397	0.999917	0.0655	0.985522	-0.0002	1
Rv1338	-0.0648	0.991846	0.0638	0.999762	0.0707	0.990633	0.0361	0.999984
Rv1339	-0.031	0.999837	-0.1139	0.75833	0.0403	0.999199	-0.0284	0.999998
Rv1340	-0.0057	1	-0.0576	0.999695	0.0314	0.999843	-0.1344	0.737384
Rv1341	0.0513	0.999925	0.0538	0.999953	-0.0481	0.999886	-0.2156	0.278474
Rv1342c	0.0589	0.999895	-0.052	0.999901	-0.0517	0.999944	-0.0403	0.999998
Rv1343c	-0.0011	1	0.0018	1	-0.0646	0.999856	0.2092	0.254287
Rv1344	0.0307	1	0.1155	0.986486	-0.2528	0.05967	-0.0105	1
Rv1345	0.0334	0.999984	0.0566	0.999896	-0.117	0.657516	-0.1843	0.23326
Rv1346	-0.0782	0.937643	0.0725	0.99955	-0.1615	0.158622	-0.1589	0.620195
Rv1347c	0.1565	0.633549	-0.0773	0.999635	-0.2451	0.044532	-0.1347	0.985206
Rv1348	0.103	0.785035	0.0876	0.975619	-0.2611	0.003221	-0.1296	0.840143
Rv1349	0.0718	0.993419	0.1551	0.655563	-0.1136	0.978607	-0.1264	0.926886
Rv1350	0.0699	0.999989	-0.1708	0.927775	0.1591	0.815457	-0.2848	0.127497
Rv1351	0.0876	0.999441	-0.0738	0.99996	-0.0657	0.999902	0.1597	0.893316
Rv1352	-0.0059	1	-0.1737	0.307862	-0.1557	0.475394	-0.0633	0.999878
Rv1353c	-0.0684	0.999281	-0.1664	0.764131	-0.2848	0.011384	-0.206	0.584326
Rv1354c	0.0749	0.968054	-0.1049	0.990628	-0.0333	0.999996	0.0744	0.999388
Rv1355c	0.0641	0.99626	-0.0609	0.999844	-0.1861	0.24567	-0.2336	0.078827
Rv1356c	-0.0089	1	-0.2043	0.8818	0.0204	0.999999	0.01	1
Rv1357c	0.0656	0.99996	-0.0779	0.999763	-0.0859	0.99947	-0.209	0.867463
Rv1358	0.1078	0.994732	-0.0851	0.999226	-0.0214	1	-0.1799	0.801089
Rv1359	-0.0109	1	-0.1692	0.891916	0.0045	1	-0.0027	1
Rv1360	-0.0699	0.950833	-0.0786	0.976704	0.0427	0.998941	-0.1454	0.558101
Rv1361c	-0.1952	0.000762	-0.1025	0.994494	-0.2132	0.004766	-0.1811	0.917517
Rv1362c	0.0155	1	-0.0283	0.999997	-0.002	1	0.2297	0.229417
Rv1363c	0.0071	1	0.0472	0.9999	-0.0043	1	0.1848	0.330402
Rv1364c	-0.0057	0.999999	-0.0286	0.999979	-0.0151	1	-0.0561	0.999784
Rv1365c	0.1226	0.77427	-0.152	0.827369	-0.2146	0.10814	0.0513	0.999938
Rv1366	0.1671	0.458962	-0.001	1	-0.2048	0.633134	-0.0387	0.999996
Rv1366A	0.0247	1	-0.1509	0.800187	-0.2251	0.149531	-0.054	0.999993
Rv1367c	-0.0804	0.981842	-0.1139	0.902467	-0.1509	0.320923	-0.1246	0.975494
Rv1368	-0.0234	0.99998	0.033	0.999999	-0.1983	0.00823	-0.11	0.964966
Rv1369c	-0.0309	0.999998	-0.0223	1	-0.2036	0.529472	0.017	1
Rv1370c	-0.0105	1	-0.0178	1	-0.1127	0.9994	-0.077	0.999992
Rv1371	0.1281	0.999369	0.1745	0.998651	-0.1785	0.962703	0.2015	0.853265
Rv1372	0.0917	0.996504	-0.0584	0.999965	-0.1368	0.894916	-0.2736	0.087971
Rv1373	0.1414	0.73759	0.0139	1	-0.089	0.990468	-0.1224	0.99094
Rv1374c	0.1614	0.098358	-0.0605	0.999649	-0.3402	5.12e-05	0.402	0.001241
Rv1375	0.0658	0.992727	-0.0094	1	-0.256	0.001644	0.2462	0.007041
Rv1376	-0.004	0.999999	0.0161	1	-0.1215	0.645684	0.0285	0.999995
Rv1377c	0.0578	0.998917	0.021	1	-0.0243	1	-0.0107	1
Rv1378c	0.0678	0.997952	0.2264	0.140619	0.2112	0.019814	0.0065	1
Rv1379	0.0295	0.999995	0.1796	0.199772	-0.0144	1	0.0444	0.999994
Rv1380	-0.0498	0.999992	0.2707	0.456909	-0.0664	0.999959	0.0494	0.999978
Rv1381	0.0514	0.999973	0.2815	0.174788	0.0274	0.999997	0.1135	0.997948
Rv1382	0.1151	0.9853	0.3403	0.101629	0.0121	0.999995	0.1202	0.996386
Rv1383	0.2534	0.049745	0.0415	0.999998	0.0381	0.999986	0.054	0.998918
Rv1384	-0.0654	0.996024	-0.0245	0.999996	0.0152	0.999997	0.1428	0.696355
Rv1385	-0.0533	0.999852	0.2438	0.14113	-0.0547	0.999968	0.0718	0.999965
pe15	-0.5669	1.3e-07	-0.5388	8.25e-09	-0.9997	1.57e-16	-1.6401	2.05e-12
ppe20	-0.3629	2.44e-05	-0.3323	0.001392	-0.9161	5.44e-10	-1.2626	4.38e-37
Rv1388	0.0254	0.999999	0.1367	0.951692	0.0374	0.999844	0.2769	0.00401
Rv1389	0.0705	0.993223	0.3189	0.17806	0.1769	0.087839	0.4934	0.000712
Rv1390	0.017	1	-0.1433	0.529374	-0.0469	0.999283	0.108	0.918347
Rv1391	0.0591	0.988462	0.0026	1	-0.0158	1	-0.0555	0.999868
Rv1392	0.0183	1	0.113	0.766778	0.004	0.999999	-0.0227	0.999999
Rv1393c	0.0041	1	-0.048	0.999852	-0.28	0.001433	0.0026	1
Rv1394c	0.01	1	-0.0962	0.986991	-0.2563	0.009695	-0.0614	0.999939
Rv1395	0.0651	0.999932	0.0159	1	0.0293	0.999998	-0.0722	0.999721
Rv1396c	0.0137	1	-0.0172	0.999999	0.0596	0.989669	-0.1846	0.591586
Rv1397c	0.0382	0.999921	-0.0374	0.999933	-0.1115	0.571588	-0.303	0.001809
Rv1398c	0.0348	0.999964	-0.165	0.491775	-0.2263	0.001549	-0.1612	0.598098
Rv1399c	0.0825	0.993513	-0.064	0.99991	-0.0304	1	0.0439	0.999989
Rv1400c	0.0243	1	0.1121	0.997794	0.0733	0.995791	0.1935	0.461554
Rv1401	-0.0215	0.999999	-0.0241	0.999999	0.0708	0.998922	-0.2061	0.361137
Rv1402	0.0643	0.999882	-0.0492	0.999986	0.0332	0.999944	-0.0068	1
Rv1403c	0.0084	1	0.215	0.455256	0.1422	0.924011	0.0303	0.999999
Rv1404	0.0233	1	-0.1593	0.345262	0.1426	0.694241	0.0945	0.998745
Rv1405c	0.1213	0.988543	-0.1077	0.998956	0.1647	0.582573	-0.0872	0.999782
Rv1406	0.028	0.999999	0.1172	0.983804	-0.1072	0.999125	0.0195	1
Rv1407	0.0661	0.999548	0.0734	0.99995	0.0386	0.999984	0.0637	0.999963
Rv1408	0.0226	1	-0.0072	1	-0.0066	1	-0.0808	0.99727
Rv1409	-0.0711	0.94213	0.0212	1	-0.02	1	-0.0521	0.999915
Rv1410c	-0.0482	0.994555	-0.0631	0.997678	0.0634	0.983778	-0.0589	0.999767
Rv1411c	-0.0242	0.999946	-0.0666	0.997353	0.0372	0.999846	0.1302	0.576141
Rv1412	-0.0221	0.999998	0.0489	0.999989	-0.0505	0.999974	-0.1176	0.999018
Rv1413	0.1171	0.973118	0.1149	0.994497	-0.1125	0.956373	0.0004	1
Rv1414	-0.0036	1	0.1355	0.999067	-0.2692	0.462433	0.0231	0.999999
Rv1415	-0.0175	0.999985	-0.0919	0.916187	0.0953	0.908513	-0.0849	0.99758
Rv1416	-0.0056	0.999999	-0.0288	0.999988	0.0346	0.999707	-0.0832	0.98767
Rv1417	-0.0111	1	-0.0629	0.999476	-0.0836	0.971041	-0.4148	0.011769
Rv1418	0.0136	1	-0.021	0.999996	-0.109	0.747751	-0.1921	0.299489
Rv1419	-0.0369	0.999777	-0.1964	0.146757	-0.1255	0.912139	-0.0017	1
Rv1420	0.0515	0.997445	0.0003	1	0.0289	0.999885	0.0017	1
Rv1421	0.0995	0.804764	0.0424	0.999976	-0.0324	0.999994	-0.052	0.999911
Rv1422	0.0837	0.991311	-0.0281	0.999993	0.0064	1	-0.2134	0.056898
Rv1423	-0.0291	0.999969	-0.0759	0.998956	-0.0964	0.911903	-0.2722	0.021309
Rv1424c	0.0046	1	-0.0364	0.999986	-0.0403	0.99999	-0.0277	0.999998
Rv1425	-0.0249	0.999971	-0.0473	0.999797	-0.0213	1	0.0131	1
Rv1426c	0.0511	0.999834	-0.025	0.99999	-0.1249	0.553907	0.2974	0.001307
Rv1427c	-0.0523	0.99987	0.012	1	-0.1271	0.544517	0.4655	1.06e-05
Rv1428c	0.0716	0.986758	-0.0565	0.999437	-0.007	1	0.2632	0.022957
Rv1429	-0.0152	1	-0.0352	0.999992	-0.0264	1	-0.1377	0.994411
Rv1430	0.0375	0.99999	0.0167	1	-0.0838	0.989314	-0.1187	0.912697
Rv1431	0.1185	0.80894	0.0641	0.99875	0.0474	0.999807	0.246	0.033162
Rv1432	0.0549	0.999807	0.0793	0.999735	0.009	1	-0.007	1
Rv1433	0.0661	0.997111	-0.0262	0.999999	0.5137	1.37e-10	0.0572	0.997939
Rv1434	0.0096	1	0.2929	0.339694	0.5731	0.000648	0.1139	0.987793
Rv1435c	-0.0024	1	0.2263	0.19685	0.7143	6.18e-15	-0.0889	0.999851
Rv1436	0.0115	1	-0.1013	0.911109	0.0507	0.997534	0.1332	0.495156
Rv1437	-0.0532	0.998279	0.0172	1	0.0497	0.998942	0.0077	1
Rv1438	0.0348	0.999943	-0.0361	0.999967	-0.0376	0.999968	-0.0411	0.999987
Rv1439c	0.1171	0.923616	0.1989	0.678574	-0.2961	0.06279	-0.5105	0.001771
Rv1440	-0.0254	0.999997	-0.0855	0.999211	-0.0237	1	-0.1315	0.993738
Rv1441c	-0.113	0.964391	0.1974	0.896704	0.0566	0.998661	-0.0897	0.999807
Rv1442	-0.0655	0.980802	-0.0327	0.999957	-0.0254	0.999999	-0.1335	0.649298
Rv1443c	-0.0969	0.946356	-0.0344	0.999975	-0.0197	1	-0.106	0.998139
Rv1444c	0.0168	1	-0.1683	0.632759	-0.1282	0.746812	-0.155	0.706871
Rv1445c	0.0357	0.999987	-0.0942	0.983042	-0.0718	0.995649	0.1249	0.769504
Rv1446c	0.0524	0.999676	0.0129	1	-0.0211	1	0.145	0.692901
Rv1447c	0.0913	0.826405	-0.0077	1	-0.0689	0.990452	0.1909	0.066066
Rv1448c	0.1021	0.745214	0.0459	0.999942	-0.1099	0.615658	0.2292	0.027718
Rv1449c	0.019	1	0.0781	0.999138	-0.0431	0.999657	0.1741	0.141182
Rv1450c	0.075	0.99998	0.0798	0.999948	-0.1738	0.600041	-0.1358	0.997392
Rv1451	0.022	0.999999	-0.1033	0.816049	-0.1318	0.221382	-0.24	0.071153
Rv1452c	-0.0241	0.999999	0.0051	1	-0.0616	0.999922	-0.1734	0.98715
Rv1453	-0.0918	0.993722	0.0328	0.999997	-0.0873	0.962727	-0.0346	0.999999
Rv1454c	0.0506	0.99991	0.0136	1	-0.0346	0.999994	-0.1146	0.935692
Rv1455	-0.0766	0.999451	0.1572	0.988992	-0.0533	0.999951	0.0344	0.999999
Rv1456c	-0.0669	0.999202	0.1044	0.993694	-0.1621	0.330601	-0.1994	0.541475
Rv1457c	0.0357	0.999987	0.0409	0.999989	-0.013	1	0.0396	0.999987
Rv1458c	0.0176	1	-0.0391	0.999965	-0.036	0.999993	0.125	0.878551
Rv1459c	-0.0005	1	0.0297	0.999998	0.0353	0.999862	0.0084	1
Rv1460	-0.0993	0.992605	0.0926	0.999615	0.1339	0.790001	-0.127	0.98759
Rv1461	-0.176	0.011297	-0.0575	0.998697	0.2876	6.14e-07	0.2201	0.0024
Rv1462	-0.0766	0.999706	0.0512	0.999978	0.2539	0.000782	0.0315	0.999997
Rv1463	-0.0045	1	-0.0234	0.999996	0.1747	0.059667	0.5085	1.43e-06
Rv1464	-0.1892	0.083357	0.0006	1	0.1772	0.006963	0.0435	0.99987
Rv1465	-0.1511	0.649633	-0.0089	1	0.1521	0.206202	-0.133	0.839371
Rv1466	-0.1635	0.626565	-0.0858	0.987246	0.0439	0.999335	0.0486	0.998983
Rv1467c	0.0203	1	0.0871	0.977935	-0.1267	0.670803	0.0468	0.99984
Rv1468c	0.1438	0.661412	-0.0748	0.999465	0.0604	0.998736	-0.0904	0.999426
Rv1469	0.0036	1	0.1036	0.93534	0.233	0.001436	0.0144	1
Rv1470	0.1345	0.977061	-0.1752	0.754474	-0.1001	0.999533	0.1966	0.689957
Rv1471	-0.0434	0.999985	0.0243	1	0.2545	0.00967	0.7656	4.11e-07
Rv1472	0.0502	0.999501	0.1253	0.724057	-0.0293	0.999997	0.1908	0.064878
Rv1473	0.0218	1	0.1269	0.921088	0.0032	1	0.1405	0.489765
Rv1473A	0.0522	0.999996	-0.1303	0.919717	-0.0852	0.999933	-0.2694	0.132686
Rv1474c	-0.0311	0.999971	-0.1896	0.644612	0.0118	1	-0.09	0.998633
Rv1475c	-0.1385	0.106685	-0.2441	0.108272	0.1244	0.331457	0.1678	0.155443
Rv1476	0.0947	0.967281	-0.1256	0.909243	-0.09	0.99905	0.2421	0.023507
Rv1477	0.2025	0.004026	0.1882	0.0807	0.7369	9e-29	0.1999	0.056837
Rv1478	0.1525	0.517886	0.3079	0.004409	0.7856	1.15e-21	0.1533	0.961253
Rv1479	0.0192	1	-0.0486	0.999228	0.1935	0.000273	0.0889	0.888558
Rv1480	-0.0459	0.999581	0.0541	0.999882	0.2061	0.00568	-0.0221	1
Rv1481	0.0038	0.999999	-0.0242	0.999989	0.2167	8.73e-05	0.0488	0.999475
Rv1482c	0.1113	0.989151	0.0086	1	0.2417	0.046233	-0.142	0.925199
Rv1483	-0.0607	0.993386	-0.0536	0.999258	-0.0935	0.851989	0.1165	0.687253
Rv1484	-0.0219	0.999897	-0.0774	0.989526	-0.1344	0.416291	0.0421	0.999921
Rv1485	0.0164	1	0.0173	1	-0.2	0.006621	-0.0589	0.999906
Rv1486c	-0.0611	0.992529	-0.0595	0.998981	-0.0425	0.99982	-0.2044	0.061134
Rv1487	-0.0419	0.999957	-0.1308	0.838761	-0.0121	1	-0.4724	0.002641
Rv1488	0.0236	1	-0.0678	0.99799	0.0038	0.999999	-0.1078	0.892189
Rv1489	-0.1057	0.80977	-0.2071	0.105709	-0.2789	0.001565	-0.4112	0.001472
Rv1489A	-0.1032	0.990648	-0.0504	0.999961	-0.3594	0.000922	-0.5235	8.67e-05
Rv1490	0.0447	0.999979	-0.077	0.999326	-0.0011	1	0.0488	0.999903
Rv1491c	-0.1643	0.303438	0.1271	0.904712	0.1232	0.498251	0.0294	0.999997
Rv1492	0.0647	0.998128	0.1031	0.969626	-0.0504	0.999977	-0.0653	0.999864
Rv1493	0.0458	0.999931	0.1606	0.384017	-0.1176	0.678699	0.1209	0.841013
Rv1494	0.0495	0.999989	0.0825	0.999854	0.0876	0.989648	0.1803	0.397682
Rv1495	0.1046	0.996048	0.0169	1	0.3092	0.079873	0.3645	0.03676
Rv1496	0.1559	0.687748	0.0367	0.999997	0.0709	0.994669	-0.0538	0.999988
Rv1497	0.1489	0.398555	0.2863	0.003569	0.575	9.25e-15	0.1335	0.943852
Rv1498A	0.1253	0.915654	-0.0473	0.999986	-0.0148	1	0.4309	0.00547
Rv1498c	-0.0463	0.999615	-0.0095	1	-0.0415	0.999972	0.5003	1.33e-05
Rv1499	0.0342	0.999999	-0.0914	0.999526	-0.2018	0.404231	0.0333	1
Rv1500	0.0779	0.973483	-0.0877	0.998126	-0.0781	0.98072	0.1149	0.9812
Rv1501	-0.0176	0.999997	-0.102	0.997	-0.0946	0.906273	0.0775	0.999065
Rv1502	-0.0383	0.999927	-0.1966	0.988321	-0.1607	0.693135	-0.2161	0.885385
Rv1503c	-0.0574	0.999971	-0.0587	0.999989	-0.052	0.99999	-0.1577	0.881035
Rv1504c	0.0026	1	-0.125	0.982009	0.1117	0.903023	0.0688	0.999617
Rv1505c	0.0289	0.999999	-0.1686	0.898411	-0.0443	0.999978	0.0693	0.999511
Rv1506c	0.0503	0.999948	0.1033	0.997524	-0.149	0.834131	0.0204	1
Rv1507A	0.0027	1	-0.0642	0.999621	-0.0722	0.997065	0.1262	0.988584
Rv1507c	-0.0517	0.999278	-0.0475	0.999945	-0.135	0.504786	0.1902	0.652705
Rv1508A	0.1506	0.917885	-0.04	0.999992	-0.0738	0.999843	-0.0538	0.999994
Rv1508c	-0.0456	0.998395	-0.0245	0.999991	-0.043	0.999938	0.169	0.153915
Rv1509	-0.0293	0.999993	-0.1926	0.67891	0.0666	0.99624	0.0049	1
Rv1510	0.0894	0.973309	0.0307	0.999999	-0.0052	1	0.0399	0.999909
Rv1511	0.023	0.999999	-0.1095	0.802957	0.0379	0.999614	0.0776	0.986258
Rv1512	-0.0034	1	0.006	1	0.0575	0.99947	0.1126	0.824953
Rv1513	-0.0121	1	-0.0372	0.999948	-0.0269	0.999999	0.0183	1
Rv1514c	0.1	0.998272	0.129	0.803001	-0.2326	0.019184	0.0497	0.999942
Rv1515c	0.0101	1	0.1546	0.684755	-0.1196	0.984169	0.4417	0.003018
Rv1516c	0.0895	0.996866	0.0769	0.999392	-0.139	0.710998	0.1471	0.938752
Rv1517	-0.0284	0.999997	-0.1134	0.991276	-0.1637	0.969956	-0.0048	1
Rv1518	0.0733	0.99985	0.0919	0.997617	-0.1819	0.605839	0.0164	1
Rv1519	0.1279	0.9997	-0.001	1	0.0374	0.999999	0.2096	0.79096
Rv1520	0.0414	0.999979	-0.0424	0.999975	-0.1907	0.220466	0.0496	0.999991
Rv1521	-0.0382	0.997822	-0.147	0.365451	0.0033	0.999998	0.0989	0.976341
Rv1522c	0.0533	0.999589	0.0173	1	0.0687	0.987267	0.162	0.228083
Rv1523	-0.0433	0.999859	-0.0223	0.999999	0.1899	0.086126	0.2743	0.02392
Rv1524	0.0082	1	0.1999	0.27866	0.1163	0.918902	0.1009	0.996123
Rv1525	0.1005	0.996261	0.0685	0.998406	0.0462	0.999364	-0.0019	1
Rv1526c	0.0577	0.999881	0.0256	1	0.0538	0.999709	-0.1341	0.985837
Rv1527c	0.0171	1	0.1131	0.852027	0.2244	0.000289	0.0036	1
Rv1528c	0.0394	1	-0.2001	0.933273	0.2447	0.474671	-0.1211	0.999555
Rv1529	0.0289	0.999999	-0.0599	0.999717	0.1537	0.312991	0.0962	0.996798
Rv1530	-0.021	1	0.0477	0.999995	-0.1917	0.331478	-0.1045	0.999575
Rv1531	0.064	0.999255	-0.1141	0.950344	-0.0179	1	0.0453	0.999829
Rv1532c	-0.0357	0.999995	-0.065	0.999971	-0.0851	0.999702	-0.1896	0.688256
Rv1533	0.0255	1	0.1371	0.967721	0.0397	0.999554	-0.3307	0.014782
Rv1534	-0.0148	0.999999	-0.0795	0.999067	-0.0386	0.999992	-0.062	0.999939
Rv1535	-0.1457	0.232585	-0.0752	0.999702	-0.4263	2.77e-07	-0.4076	0.004759
Rv1536	0.0416	0.999955	-0.0263	0.999988	-0.0888	0.906211	-0.0557	0.999328
Rv1537	-0.107	0.997469	0.0636	0.999981	-0.0015	1	-0.1812	0.678192
Rv1538c	-0.0706	0.998191	0.2369	0.13154	0.1018	0.968748	0.0458	0.99999
Rv1539	0.0972	0.997786	-0.1199	0.792421	-0.0542	0.999054	-0.3019	0.448511
Rv1540	-0.0471	0.997918	-0.0698	0.991219	0.0498	0.999616	0.032	0.999888
Rv1541c	-0.0915	0.909006	-0.0359	0.999954	0.0104	1	-0.187	0.583555
Rv1542c	0.1847	0.447273	-0.1289	0.982768	-0.0727	0.998051	-0.1388	0.98568
Rv1543	-0.024	0.999917	-0.107	0.884397	-0.0496	0.999828	0.0607	0.999655
Rv1544	0.0109	1	0.0615	0.999953	0.0661	0.998341	0.042	0.999986
Rv1545	-0.0374	0.999959	0.0321	0.999999	0.0291	0.999995	-0.0101	1
Rv1546	0.2316	0.916547	-0.0286	0.999993	-0.0449	0.999976	-0.1311	0.999799
Rv1547	0.0615	0.988496	0.183	0.053684	0.1375	0.017685	0.0236	0.999991
Rv1548c	-0.0454	0.999837	0.1183	0.977871	0.0914	0.945249	-0.1472	0.91952
Rv1549	0.1752	0.308849	0.1592	0.621942	-0.1226	0.872448	0.0468	0.999901
Rv1550	0.0673	0.999296	0.2314	0.108976	0.0235	0.999985	0.0641	0.993708
Rv1551	0.1097	0.9937	0.0543	0.999971	0.0803	0.98709	-0.1876	0.468043
Rv1552	-0.0677	0.999973	0.1012	0.999665	0.1473	0.768638	0.0177	0.999998
Rv1553	0.1388	0.999787	-0.0103	1	0.2586	0.527709	-0.0617	0.999999
Rv1554	0.2618	0.963493	-0.0753	0.999996	-0.0048	1	-0.0947	0.999995
Rv1555	0.1917	0.932013	0.1376	0.999877	0.3495	0.130646	-0.2258	0.966741
Rv1556	0.2446	0.15502	0.0892	0.999903	0.0791	0.999687	0.3107	0.028066
Rv1557	0.0493	0.999807	-0.0593	0.999893	-0.2967	0.00365	-0.1064	0.990285
Rv1558	0.0428	0.999961	-0.132	0.628288	-0.2251	0.007783	-0.0865	0.988515
Rv1559	0.0627	0.98608	0.041	0.999988	-0.1122	0.564405	-0.1758	0.302262
Rv1560	0.014	1	0.0673	0.999918	-0.0855	0.999569	-0.0936	0.999039
Rv1561	-0.0427	0.999968	0.1401	0.917497	0.0601	0.999268	-0.0811	0.999695
Rv1562c	0.0844	0.992897	0.0718	0.998048	-0.0771	0.984575	-0.1822	0.484096
Rv1563c	0.0906	0.957587	-0.0418	0.99996	-0.0344	0.999992	-0.1645	0.5734
Rv1564c	-0.023	0.999974	-0.14	0.908318	0.0124	0.999999	-0.1423	0.726186
Rv1565c	-0.0238	0.999902	-0.0711	0.995401	0.1643	0.004016	0.069	0.985731
Rv1566c	0.0576	0.999185	0.0972	0.955028	0.5282	1.22e-10	0.2824	0.016491
Rv1567c	0.0972	0.999398	-0.0406	0.99999	-0.2355	0.076108	0.0338	0.999984
Rv1568	0.0861	0.995665	0.1406	0.909152	0.0489	0.999043	0.0429	0.999969
Rv1569	0.0146	1	0.1385	0.962412	-0.0159	1	-0.1719	0.895921
Rv1570	0.0727	0.999756	0.2489	0.564275	-0.0793	0.999688	0.0269	1
Rv1571	0.0534	0.999994	0.1901	0.967892	-0.0085	1	0.0553	0.999993
Rv1572c	0.0923	0.999996	-0.0359	0.999999	-0.0374	1	-0.3165	0.500817
Rv1573	-0.0244	1	-0.0784	0.999996	0.0702	0.99981	-0.1049	0.999919
Rv1574	0.1254	0.999952	-0.1436	0.9978	-0.0223	1	-0.0465	0.999999
Rv1575	0.134	0.999005	-0.1251	0.999282	0.1562	0.802051	-0.0592	0.999983
Rv1576c	0.0191	1	-0.1235	0.909299	0.1508	0.485418	-0.1185	0.937321
Rv1577c	0.1027	0.970366	0.0678	0.999962	0.0182	1	-0.317	0.038789
Rv1578c	-0.0206	1	0.0821	0.999989	-0.1399	0.977361	-0.0385	1
Rv1579c	0.0144	1	0.187	0.984712	0.1968	0.978641	0.0367	1
Rv1580c	0.1591	0.756401	0.081	0.999776	-0.2036	0.770221	0.0341	0.999999
Rv1581c	-0.0933	0.999882	-0.0228	0.999999	-0.376	0.005185	-0.1262	0.999484
Rv1582c	0.0972	0.979421	0.1025	0.996197	0.0755	0.998484	-0.4674	0.000588
Rv1583c	0.1752	0.772498	0.1833	0.550421	0.0159	1	-0.255	0.202246
Rv1584c	0.0977	0.988912	0.0784	0.999461	-0.0806	0.989823	-0.2142	0.332928
Rv1585c	-0.0285	0.999994	-0.067	0.999872	0.0626	0.999599	-0.1335	0.920489
Rv1586c	0.0453	0.999978	0.01	1	0.0077	1	-0.0934	0.99394
Rv1587c	0.0737	0.998857	-0.1037	0.982098	-0.2829	0.02039	-0.5975	7.99e-05
Rv1588c	0.0905	0.999775	0.119	0.988192	-0.0953	0.983817	-0.1431	0.931397
Rv1589	0.0372	0.999969	0.0457	0.999963	-0.1199	0.605472	0.0793	0.984446
Rv1590	0.0347	0.999998	0.0314	0.999998	-0.1677	0.318081	-0.1203	0.998877
Rv1591	0.0622	0.996888	0.1555	0.449594	-0.1897	0.05198	-0.053	0.99999
Rv1592c	0.0502	0.999881	0.2376	0.17561	0.4506	5.84e-08	0.1639	0.353801
Rv1593c	-0.0284	0.999994	-0.0172	1	0.3806	0.000147	0.5657	1.05e-05
Rv1594	0.0992	0.650988	0.1864	0.111359	0.5547	1.04e-15	0.0617	0.998924
Rv1595	0.0949	0.841689	0.2308	0.014521	0.5142	4.79e-12	-0.0723	0.9997
Rv1596	0.1	0.669315	0.1658	0.281601	0.3716	1.54e-09	-0.0322	0.999994
Rv1597	0.0405	0.999879	0.1415	0.549335	0.1329	0.291571	0.1265	0.637699
Rv1598c	-0.0007	1	-0.0938	0.969232	-0.1125	0.87351	-0.1299	0.951477
Rv1599	0.049	0.999612	0.0057	1	-0.0037	1	-0.0817	0.999289
Rv1600	0.0269	0.999998	-0.1227	0.783391	-0.022	1	0.0451	0.999977
Rv1601	0.0031	1	-0.0478	0.999881	-0.1245	0.736462	0.1954	0.219594
Rv1602	0.1696	0.156015	-0.0739	0.999218	-0.1091	0.884325	-0.0868	0.999544
Rv1603	0.0169	1	-0.0385	0.999962	-0.0348	0.999993	-0.0779	0.999624
Rv1604	0.0562	0.99865	-0.1234	0.939276	0.06	0.999655	-0.0831	0.99373
Rv1605	0.0913	0.985544	-0.0471	0.999938	0.0792	0.992811	-0.1795	0.886434
Rv1606	-0.0455	0.999945	-0.0536	0.99995	-0.0217	1	-0.028	0.999999
Rv1607	0.008	1	0.0171	1	-0.0376	0.999972	-0.0755	0.994524
Rv1608c	-0.026	0.99996	-0.1372	0.685337	-0.0555	0.999837	0.0745	0.999427
Rv1609	0.0001	0.999999	-0.0812	0.967898	0.0012	1	-0.1085	0.883266
Rv1610	0.0421	0.999995	0.0832	0.999773	-0.0605	0.998511	-0.2123	0.253565
Rv1611	0.0252	0.999997	0.0084	1	-0.0833	0.870996	-0.1135	0.797361
Rv1612	0.0016	0.999998	0.0076	1	-0.0445	0.999082	0.0119	1
Rv1613	-0.0172	0.999992	0.0718	0.999455	-0.0708	0.988949	-0.2821	0.023395
Rv1614	0.0206	0.999999	0.0401	0.999966	0.0001	0.999999	0.0455	0.999738
Rv1615	-0.0211	0.999981	-0.0271	0.999981	-0.0103	1	0.0445	0.999026
Rv1616	-0.0603	0.994588	-0.0662	0.999241	-0.0441	0.999945	-0.0636	0.999875
Rv1617	-0.0274	0.99999	0.0851	0.994592	-0.0711	0.971479	0.1716	0.110474
Rv1618	-0.0197	0.999961	0.0174	1	-0.1579	0.05348	0.0525	0.999802
Rv1619	-0.1283	0.305509	-0.1241	0.82346	-0.3739	4.14e-05	-0.0487	0.999915
Rv1620c	-0.09	0.811511	-0.2955	0.055936	-0.3853	7.01e-05	0.2382	0.040011
Rv1621c	0.1624	0.074519	-0.075	0.999555	-0.4719	2.03e-07	0.0679	0.999752
Rv1622c	0.08	0.993195	0.0885	0.998956	-0.6146	1.05e-10	0.0286	0.999998
Rv1623c	0.0344	0.999937	-0.1863	0.08496	-0.2624	0.010407	0.0771	0.996682
Rv1624c	0.0354	0.999985	-0.1295	0.865331	-0.2685	0.002634	0.038	0.999996
Rv1625c	0.0806	0.996303	0.0611	0.999889	0.0028	1	0.1462	0.562513
Rv1626	0.0115	1	-0.1547	0.275996	-0.0243	0.999999	0.1836	0.073243
Rv1627c	-0.0337	0.999809	0.0719	0.999486	0.1553	0.100474	0.0649	0.999742
Rv1628c	-0.1385	0.672895	-0.0285	0.999998	-0.0313	0.999997	-0.031	0.999999
Rv1629	0.0907	0.827875	0.0903	0.992966	-0.0099	1	0.0553	0.999467
Rv1630	-0.0174	0.999954	-0.0468	0.998747	0.0385	0.999123	0.1408	0.30795
Rv1631	-0.0291	0.999818	0.1453	0.628273	0.0923	0.909176	-0.1567	0.282042
Rv1632c	0.083	0.975046	0.2559	0.020777	0.2202	0.004501	-0.1462	0.957966
Rv1633	0.0013	0.999999	0.0179	1	0.0496	0.997317	0.0289	0.999988
Rv1634	0.0155	1	0.026	1	0.0798	0.990389	-0.2033	0.228507
Rv1635c	0.0341	0.999994	-0.075	0.998614	0.0483	0.998904	0.0498	0.998969
Rv1636	0.0137	1	-0.0965	0.986933	0.1029	0.927538	0.1672	0.789667
Rv1637c	0.0269	0.999994	0.0067	1	-0.0808	0.971343	0.1622	0.390473
Rv1638	-0.0198	0.999922	-0.0395	0.999616	-0.1206	0.341897	-0.0336	0.999978
Rv1638A	-0.2738	0.001006	-0.2065	0.447428	-0.4712	1.52e-08	0.0351	0.999942
Rv1639c	-0.2327	0.009514	-0.2565	0.072853	-0.428	1.63e-10	-0.2424	0.0011
Rv1640c	0.0205	0.999999	-0.0322	0.999954	-0.1826	0.010316	-0.0187	1
Rv1641	-0.1908	0.000965	-0.0194	0.999997	0.1411	0.19555	0.2128	0.010227
Rv1642	-0.2111	0.005362	0.0608	0.999883	0.126	0.562559	0.1876	0.469808
Rv1643	-0.1349	0.46871	0.1328	0.933027	0.1955	0.090045	0.0761	0.999116
Rv1644	-0.0983	0.842946	0.2624	0.539292	0.2274	0.089512	-0.2109	0.892471
Rv1645c	-0.0275	0.999981	-0.0342	0.99999	0.0654	0.99894	-0.3183	0.003281
Rv1646	0.1812	0.065299	-0.1914	0.138619	-0.0571	0.999911	-0.1112	0.996942
Rv1647	0.0901	0.958264	-0.0505	0.999869	-0.1117	0.885811	0.0386	0.999894
Rv1648	0.076	0.991131	-0.0521	0.999771	-0.1731	0.196439	0.0509	0.999977
Rv1649	0.0042	1	-0.021	0.999996	-0.1277	0.485333	-0.0251	0.999999
Rv1650	0.0618	0.989248	0.0803	0.998401	-0.05	0.999186	0.0269	0.999999
Rv1651c	0.0261	0.999999	0.0885	0.989696	-0.0562	0.998474	-0.0954	0.999345
Rv1652	0.1216	0.997317	-0.0166	1	0.1176	0.998673	0.141	0.984266
Rv1653	0.1339	0.984911	-0.033	0.999997	0.0409	0.999986	0.2651	0.112767
Rv1654	0.1044	0.995995	-0.088	0.999374	0.3127	0.007573	0.2199	0.19749
Rv1655	0.1604	0.90966	0.0128	1	0.1081	0.984481	0.2468	0.258758
Rv1656	0.0775	0.999344	-0.0678	0.999702	0.077	0.991981	0.2549	0.078216
Rv1657	-0.0005	1	-0.1127	0.999421	0.2405	0.106788	0.1742	0.951524
Rv1658	-0.0104	1	-0.0747	0.99833	0.1912	0.013439	0.0735	0.983434
Rv1659	-0.0436	0.999665	-0.0078	1	-0.0191	1	-0.0341	0.999998
Rv1660	0.1038	0.978689	0.0181	1	-0.0595	0.999824	-0.0027	1
Rv1661	-0.0005	1	-0.1657	0.602466	-0.1544	0.274696	-0.2627	0.110856
Rv1662	-0.057	0.999693	-0.1116	0.930742	-0.2839	0.000511	-0.5153	0.022497
Rv1663	0.0823	0.999445	-0.1064	0.930103	-0.2737	0.006015	-0.217	0.273905
Rv1664	0.0109	1	-0.1522	0.635773	-0.1028	0.91189	-0.195	0.269835
Rv1665	-0.0399	0.999682	-0.1923	0.125375	-0.1183	0.73602	-0.1571	0.585469
Rv1666c	-0.0043	1	0.03	0.999999	-0.3365	0.000499	-0.0149	1
Rv1667c	-0.0311	0.999992	0.0344	1	-0.1994	0.323822	-0.108	0.988693
Rv1668c	-0.0399	0.999961	0.0953	0.998838	-0.154	0.706555	-0.1006	0.999548
Rv1669	0.07	0.999995	0.1134	0.999987	-0.3203	0.804388	-0.1535	0.999865
Rv1670	-0.0206	1	-0.1522	0.951242	0.0939	0.9999	0.3561	0.124567
Rv1671	0.0125	1	0.0458	1	0.1144	0.999753	-0.0831	0.999978
Rv1672c	-0.028	0.999975	-0.0252	0.999996	0.0419	0.999729	-0.0547	0.999986
Rv1673c	0.2357	0.316814	0.0682	0.999986	-0.0822	0.99996	0.1445	0.991102
Rv1674c	0.0687	0.999973	0.0359	1	-0.3542	0.105784	0.0181	1
Rv1675c	-0.093	0.999814	-0.0182	1	-0.0272	1	-0.2405	0.650248
Rv1676	-0.0363	0.999491	-0.1322	0.526781	0.0018	1	0.1649	0.225728
Rv1677	-0.0287	0.999869	-0.0996	0.906804	-0.1161	0.597314	0.1546	0.310067
Rv1678	-0.0351	0.999959	-0.0639	0.999698	0.0343	0.999929	-0.2935	0.024497
Rv1679	-0.0426	0.999933	-0.0342	0.999989	0.0669	0.999558	-0.1077	0.991834
Rv1680	0.1165	0.907771	0.018	1	-0.0138	1	0.0476	0.99995
Rv1681	-0.0485	0.99992	0.0058	1	-0.1821	0.223362	-0.0372	0.999997
Rv1682	0.0774	0.997212	0.0212	1	0.0416	0.99994	-0.1193	0.99703
Rv1683	0.0937	0.798132	0.0978	0.943174	0.0357	0.999762	-0.0039	1
Rv1684	0.1564	0.580314	0.1362	0.912649	-0.2264	0.135918	-0.0496	0.999992
Rv1685c	0.232	0.028858	0.1669	0.492537	-0.0124	1	0.1104	0.930869
Rv1686c	0.1082	0.992619	0.2112	0.50282	0.1322	0.972423	0.2842	0.107888
Rv1687c	0.0894	0.997825	0.0945	0.999899	0.0487	0.999987	0.1888	0.759813
Rv1688	0.1628	0.998171	0.1223	0.999734	-0.1218	0.997317	0.1809	0.959353
Rv1689	-0.0172	0.999998	0.0789	0.999185	0.0572	0.999635	0.0708	0.999651
Rv1690	0.1454	0.902725	0.0808	0.998336	0.4501	1.14e-05	0.0419	0.999978
Rv1691	0.1378	0.934997	0.2656	0.449202	0.2508	0.015726	0.1327	0.995184
Rv1692	0.1485	0.470338	0.1213	0.988528	0.2603	0.003526	0.0101	1
Rv1693	-0.0353	0.999986	0.0428	0.999994	0.0106	1	0.1552	0.610179
Rv1694	-0.0495	0.999354	0.0183	1	-0.0004	1	-0.1323	0.816791
Rv1695	-0.05	0.999054	-0.0537	0.999767	0.0978	0.942418	-0.0967	0.988406
Rv1696	0.0606	0.997368	0.1938	0.500366	0.107	0.894777	-0.1138	0.984775
Rv1697	-0.0255	0.999828	0.14	0.487238	0.6776	6.33e-27	0.0667	0.985821
Rv1698	0.043	0.999971	0.1773	0.38181	0.5773	1.16e-20	0.0262	0.999997
Rv1699	0.108	0.658447	0.1109	0.941132	0.1118	0.717001	-0.0656	0.997883
Rv1700	0.1416	0.474915	0.1877	0.138559	0.1504	0.139633	-0.1629	0.704162
Rv1701	0.105	0.860977	0.1421	0.885653	0.0726	0.989817	-0.1938	0.19868
Rv1702c	0.0031	1	-0.1082	0.998613	0.028	0.99998	-0.3367	0.064323
Rv1703c	0.0249	0.999998	0.0154	1	-0.1124	0.599132	0.2748	0.000394
Rv1704c	-0.003	0.999999	0.0125	1	-0.0376	0.999926	0.278	0.000482
Rv1705c	0.0513	0.999982	0.0761	0.999886	-0.2098	0.173551	0.0363	0.999996
Rv1706A	0.2029	0.999264	-0.0688	1	0.3361	0.992	-0.2793	0.989912
Rv1706c	-0.0597	0.999921	-0.0055	1	-0.2149	0.308311	-0.2683	0.279858
Rv1707	0.0606	0.989999	-0.036	0.999946	-0.0641	0.99299	0.1599	0.26367
Rv1708	-0.0287	0.999872	0.0877	0.967472	0.3523	1.18e-08	0.3212	0.000391
Rv1709	0.0015	1	0.0551	0.999926	0.2714	0.000152	0.1749	0.119423
Rv1710	0.0142	1	-0.0319	0.999985	0.126	0.412982	-0.0263	0.999999
Rv1711	0.0274	0.999997	-0.1404	0.551262	0.0835	0.977259	-0.1075	0.997272
Rv1712	-0.0489	0.999253	-0.1218	0.828361	0.1329	0.472145	-0.0685	0.999838
Rv1713	0.006	1	0.0275	1	0.0685	0.996954	-0.0926	0.998808
Rv1714	-0.0237	1	0.1581	0.991718	0.0977	0.976288	-0.2521	0.743699
Rv1715	-0.1569	0.970406	0.2429	0.976207	0.2725	0.136193	0.0105	1
Rv1716	0.0909	0.99996	0.0245	1	0.437	0.007464	-0.0286	1
Rv1717	0.1753	0.99974	0.1518	0.999989	0.2723	0.770136	-0.4425	0.251356
Rv1718	0.0538	0.99999	0.1743	0.933341	0.2181	0.279138	-0.3048	0.061535
Rv1719	-0.1612	0.992811	0.0655	0.999998	-0.0476	0.999998	-0.3551	0.103583
Rv1720c	0.1108	0.999769	0.1684	0.882897	0.0539	0.999938	0.2074	0.770441
Rv1721c	-0.0601	0.999981	0.2194	0.898649	0.1092	0.999931	0.2483	0.468886
Rv1722	0.1636	0.570602	-0.0631	0.999921	-0.0494	0.999982	0.1464	0.754073
Rv1723	0.0291	1	0.1069	0.9823	-0.0969	0.953479	0.0376	0.999934
Rv1724c	0.0277	0.999999	-0.0571	0.999915	-0.0573	0.999632	0.4009	0.005678
Rv1725c	-0.1126	0.997831	-0.0479	0.999989	-0.0726	0.999933	-0.1685	0.971293
Rv1726	0.0436	0.999991	-0.0557	0.999976	-0.3019	0.015302	-0.3576	0.040922
Rv1727	-0.1317	0.995978	0.0957	0.99989	-0.0867	0.999727	0.0171	0.999999
Rv1728c	-0.0241	0.999995	0.0278	1	0.155	0.388227	0.2467	0.023632
Rv1729c	-0.0496	0.999473	-0.017	0.999999	-0.0335	0.999995	0.0912	0.987994
Rv1730c	0.0136	1	-0.1312	0.972612	0.0241	0.999991	-0.1165	0.989359
Rv1731	-0.0097	1	-0.1167	0.800406	-0.0748	0.974657	0.0511	0.999943
Rv1732c	0.0224	1	0.008	1	-0.1397	0.622884	0.2208	0.512007
Rv1733c	-0.19	0.999309	0.0139	1	-0.1141	0.999219	-0.0508	0.999999
Rv1734c	-0.1535	0.995086	0.2045	0.810551	-0.5139	0.002402	0.0157	1
Rv1735c	-0.1326	0.999774	0.3372	0.87075	-0.0428	1	-0.3519	0.368886
Rv1736c	-0.0852	0.999015	-0.0177	1	-0.1939	0.116545	-0.1017	0.998309
Rv1737c	0.0467	0.999997	-0.0793	0.999852	-0.2309	0.495438	0.0062	1
Rv1738	-0.0488	0.999994	-0.2679	0.884826	-0.2653	0.858676	0.2628	0.956069
Rv1739c	0.0196	1	-0.1317	0.996047	-0.1071	0.997655	-0.0534	0.999998
Rv1740	0.132	0.99666	-0.0517	0.999986	-0.0361	1	0.0512	0.999946
Rv1741	0.1507	0.99292	-0.0041	1	0.1146	0.991492	0.0428	0.999971
Rv1742	0.0253	1	-0.0452	0.99999	-0.0084	1	0.0781	0.999689
Rv1743	0.0358	0.999965	-0.0804	0.97431	-0.0028	1	-0.0369	0.999985
Rv1744c	-0.019	0.999999	-0.0448	0.999985	-0.1147	0.914514	0.2058	0.379076
Rv1745c	0.0408	0.999991	0.0633	0.999886	-0.3698	0.000148	0.1041	0.980819
Rv1746	-0.036	0.999873	0.0269	0.999999	-0.0171	1	-0.041	0.999991
Rv1747	0.0036	0.999999	-0.0317	0.999908	-0.0682	0.974719	0.0718	0.975872
Rv1748	-0.03	0.99998	-0.0118	1	-0.1984	0.197049	0.0925	0.993807
Rv1749c	0.0275	0.999999	-0.1023	0.958031	-0.2506	0.005644	0.0854	0.985689
Rv1750c	0.0874	0.976897	-0.0881	0.982564	-0.1938	0.064388	-0.039	0.999996
Rv1751	-0.0644	0.990995	-0.1296	0.647651	-0.017	1	-0.1886	0.204678
Rv1752	0.0544	0.99989	-0.0159	1	-0.0677	0.999733	0.0271	0.999998
Rv1753c	-0.0372	0.999802	-0.0237	0.999998	0.0618	0.998863	-0.049	0.999975
Rv1754c	0.2062	0.190535	0.1187	0.994389	0.6482	8.53e-14	0.6298	2.85e-06
Rv1755c	-0.0587	0.999993	0.0516	1	-0.0517	0.999998	-0.1904	0.988273
Rv1756c	-0.0313	0.999998	-0.0267	0.999999	-0.1995	0.556623	0.0128	1
Rv1757c	-0.0079	1	-0.0222	1	-0.1123	0.9993	-0.0743	0.999994
Rv1758	0.0667	0.999999	-0.188	0.995545	-0.1111	0.999978	-0.0384	1
Rv1759c	0.0653	0.999948	0.1427	0.998493	0.0409	0.99995	-0.2119	0.965913
Rv1760	0.0721	0.994554	0.0208	1	-0.13	0.89798	0.0386	0.999883
Rv1761c	0.0684	0.999967	-0.1009	0.999138	0.0311	0.999997	0.0963	0.999565
Rv1762c	-0.2002	0.313376	-0.0462	0.999956	0.0899	0.996563	0.1332	0.989128
Rv1763	-0.0297	0.999999	-0.0293	1	-0.0208	1	-0.1004	0.999926
Rv1764	-0.027	0.999996	-0.0018	1	-0.2201	0.194717	-0.0107	1
Rv1765A	0.0514	0.999892	-0.1422	0.584881	0.1352	0.373921	0.4221	0.002547
Rv1765c	-0.0098	1	-0.0203	0.999999	0.2037	0.021659	-0.1624	0.971505
Rv1766	0.0208	1	-0.1212	0.972269	0.1458	0.49086	0.1409	0.810021
Rv1767	-0.1346	0.994784	-0.0032	1	0.1317	0.912055	-0.1004	0.999008
Rv1768	0.0102	1	0.218	0.054995	0.2609	0.001343	-0.2753	0.255555
Rv1769	0.0902	0.851831	0.0223	1	0.0415	0.999621	-0.1577	0.538282
Rv1770	0.0535	0.999475	0.1029	0.940919	-0.036	0.999975	0.0613	0.999102
Rv1771	0.117	0.659835	-0.028	0.999964	-0.1096	0.618841	0.1197	0.808781
Rv1772	0.0639	0.998778	-0.0072	1	0.3462	4.58e-05	0.0397	0.999963
Rv1773c	0.0495	0.999947	0.2717	0.032841	0.2826	0.002298	0.0317	0.999998
Rv1774	0.0997	0.960954	0.225	0.113807	0.2544	0.005829	0.0338	0.999954
Rv1775	0.0167	1	0.1145	0.982787	0.0543	0.998376	-0.0656	0.999752
Rv1776c	0.0862	0.99764	-0.0086	1	-0.072	0.999653	-0.0889	0.998766
Rv1777	0.0255	1	-0.1493	0.924208	-0.5042	5.39e-05	-0.1844	0.584483
Rv1778c	0.0195	1	-0.3144	0.081028	-0.5466	6.67e-07	0.05	0.99998
Rv1779c	-0.1527	0.104782	-0.2518	0.225331	-0.4334	1.82e-07	-0.1827	0.282465
Rv1780	-0.0578	0.997854	-0.1388	0.797461	0.0204	0.99999	-0.1325	0.966021
Rv1781c	0.0039	1	0.0837	0.997526	0.0828	0.977486	-0.0564	0.999955
Rv1782	-0.0926	0.762845	-0.0772	0.998669	-0.0723	0.976934	-0.1185	0.950065
Rv1783	0.0269	0.999987	-0.0237	0.999985	-0.1182	0.311222	0.1197	0.601311
Rv1785c	0.0089	1	-0.1109	0.972431	-0.1346	0.453674	-0.0209	1
Rv1786	0.1198	0.966856	-0.1033	0.999632	0.0015	1	0.0777	0.999323
Rv1787	0.0704	0.998122	0.0908	0.99797	-0.2223	0.061424	-0.2822	0.050444
Rv1788	0.143	0.696516	0	1	-0.2955	0.017126	-0.2466	0.206108
Rv1789	0.0207	1	0.0512	0.999976	0.0504	0.998965	-0.1144	0.995089
Rv1790	0.0096	1	0.1545	0.882688	-0.1524	0.807958	-0.053	0.999996
Rv1791	-0.1082	0.680457	-0.1808	0.121292	-0.0143	1	0.2161	0.05038
Rv1792	-0.2182	0.000508	-0.1347	0.783267	-0.1964	0.020168	0.2274	0.007188
Rv1793	-0.2327	0.000109	-0.1147	0.832209	-0.1824	0.013752	0.2068	0.016251
Rv1794	-0.0671	0.954309	0.0298	0.999993	-0.0698	0.963606	0.0903	0.98682
Rv1795	0.0193	1	-0.0339	0.999911	0.0124	0.999999	0.0375	0.999948
Rv1796	-0.0188	0.99994	0.0354	0.999983	0.0514	0.994742	0.0422	0.999726
Rv1797	-0.0629	0.993264	0.0377	0.999984	0.0836	0.956184	-0.2617	0.039947
Rv1798	-0.062	0.958936	-0.0183	0.999997	0.1036	0.819137	-0.1036	0.926084
Rv1799	-0.0005	1	-0.0713	0.999939	-0.1055	0.999724	-0.0822	0.999943
Rv1800	0.0698	0.99761	-0.0369	0.999962	-0.3111	0.000665	-0.1729	0.473974
Rv1801	0.2113	0.953794	-0.0369	0.999999	-0.0411	0.999999	-0.0943	0.999946
Rv1802	-0.002	1	-0.0211	1	-0.0938	0.963227	-0.0242	1
Rv1803c	0.0045	1	0.1418	0.923735	-0.1866	0.440232	-0.3562	0.315724
Rv1804c	0.0893	0.999982	0.1942	0.99656	-0.0269	1	0.1648	0.988419
Rv1805c	0.1749	0.076705	-0.0597	0.999451	-0.231	0.185573	-0.0464	0.999997
Rv1806	0.1243	0.999801	-0.1384	0.999816	-0.3427	0.548869	-0.3818	0.701278
Rv1807	-0.1348	0.976716	0.0478	0.999996	-0.219	0.296359	-0.1394	0.997617
Rv1808	0.0566	0.999969	0.1312	0.981042	0.123	0.868434	-0.0135	1
Rv1809	-0.2004	0.032789	0.2535	0.024794	0.1228	0.70655	0.3563	0.005639
Rv1810	-0.2732	0.431598	-0.0655	0.999497	0.0553	0.998329	0.0652	0.996549
Rv1811	-0.1157	0.997566	0.0884	0.990393	-0.0957	0.964261	-0.2278	0.16407
Rv1812c	0.0385	0.999975	0.0637	0.999872	-0.1737	0.165921	0.0675	0.994188
Rv1813c	-0.055	0.999903	-0.1249	0.959703	-0.015	1	0.1062	0.999758
Rv1814	0.0014	1	-0.037	0.999978	-0.0482	0.999978	0.3243	0.007197
Rv1815	0.0174	1	0.1395	0.61523	1.1704	1.02e-58	0.7814	1.77e-11
Rv1816	0.034	0.999989	0.1535	0.521024	0.8664	1.05e-28	0.6303	2.93e-09
Rv1817	-0.0574	0.999581	0.1199	0.938966	0.083	0.997035	0.0611	0.997824
Rv1818c	-0.0105	1	0.0018	1	-0.0698	0.999487	-0.0027	1
Rv1819c	-0.0152	0.999999	-0.074	0.997773	0.101	0.942145	0.1211	0.819076
Rv1820	0.0168	1	0.0308	0.999999	0.2068	0.022809	-0.0269	0.999999
Rv1821	0.031	0.999981	0.0323	0.999992	0.0372	0.999412	0.1812	0.055021
Rv1822	0.0362	0.999984	-0.0534	0.999532	-0.0205	1	-0.1279	0.991876
Rv1823	0.011	1	0.0628	0.999805	-0.0107	1	0.0088	1
Rv1824	-0.002	1	-0.0084	1	-0.069	0.997391	-0.0646	0.999939
Rv1825	-0.0017	0.999999	-0.0192	0.999998	-0.0203	1	-0.0124	1
Rv1826	0.0456	0.999814	-0.0377	0.999916	-0.1479	0.186652	0.1	0.998019
Rv1827	0.0019	0.999999	-0.0678	0.986432	-0.134	0.150226	0.0438	0.999933
Rv1828	0.0426	0.999597	0.0238	0.999999	-0.1059	0.608207	0.0426	0.999833
Rv1829	-0.0161	0.999995	-0.0191	0.999997	-0.0961	0.809289	-0.0631	0.999736
Rv1830	0.0564	0.996467	0.0163	1	0.2395	5.57e-05	-0.0632	0.998351
Rv1831	0.0269	0.999998	-0.0106	1	-0.0261	0.999999	-0.1683	0.844483
Rv1832	0.0824	0.816893	0.0372	0.999971	-0.0742	0.952285	0.0203	0.999999
Rv1833c	0.0533	0.999923	0.0278	1	0.0051	1	-0.2198	0.256448
Rv1834	0.0644	0.999974	-0.0012	1	-0.1139	0.994903	0.0686	0.999945
Rv1835c	0.077	0.951493	-0.0072	1	-0.0807	0.94995	-0.0447	0.999943
Rv1836c	0.0431	0.999338	0.0581	0.999255	0.1521	0.092641	0.1614	0.084331
Rv1837c	-0.0113	0.999998	0.0779	0.977463	0.2139	0.000571	0.244	0.001332
Rv1838c	0.0103	1	0.0178	1	-0.0338	0.999996	-0.0749	0.999837
Rv1839c	0.1107	0.997538	0.0661	0.999973	0.0143	1	0.0591	0.99999
Rv1840c	0.1152	0.999264	-0.0795	0.999841	0.0295	0.999972	-0.2492	0.679789
Rv1841c	0.0432	0.999954	-0.0723	0.999587	-0.0076	1	-0.3193	0.00431
Rv1842c	0.0387	0.999951	0.0013	1	-0.0036	1	-0.0787	0.993674
Rv1843c	0.0051	1	-0.0584	0.99929	-0.0158	1	-0.0153	1
Rv1844c	-0.0245	0.999965	-0.0495	0.999579	-0.0341	0.999987	0.0783	0.986251
Rv1845c	0.0711	0.981762	0.0057	1	-0.0642	0.999566	-0.1747	0.779578
Rv1846c	0.0679	0.976786	-0.1568	0.248791	-0.061	0.996588	0.2292	0.009261
Rv1847	0.1171	0.681492	-0.0314	0.999985	-0.0704	0.991295	0.048	0.998409
Rv1848	-0.0806	0.998796	-0.0832	0.999608	0.0594	0.999897	0.1175	0.970578
Rv1849	0.0479	0.999946	-0.0076	1	0.0295	0.99997	0.1145	0.955869
Rv1850	0.0523	0.999351	-0.0816	0.991408	-0.0803	0.984669	0.0397	0.999912
Rv1851	0.1126	0.997921	-0.2616	0.589601	-0.1263	0.975972	0.0542	0.999968
Rv1852	-0.265	0.084147	0.0124	1	-0.0369	0.999997	-0.0734	0.999961
Rv1853	-0.0307	0.999956	0.021	1	-0.1798	0.260111	0.0095	1
Rv1854c	0.0413	0.999968	-0.174	0.742747	-0.1519	0.248967	-0.2088	0.042295
Rv1855c	0.0309	0.999992	0.0495	0.999954	0.0212	0.999984	0.2288	0.014521
Rv1856c	0.1201	0.464632	0.1	0.995671	0.2107	0.004998	0.1409	0.546095
Rv1857	-0.0147	0.999995	-0.1345	0.902749	0.0848	0.969857	-0.0924	0.999315
Rv1858	-0.0385	0.999881	-0.009	1	-0.0764	0.998227	-0.1155	0.997833
Rv1859	-0.0168	0.999989	-0.0887	0.995978	-0.3356	1.21e-05	-0.3872	0.000109
Rv1860	0.0753	0.999104	0.2257	0.115103	0.0734	0.998234	0.2148	0.10797
Rv1861	0.0792	0.99993	0.0172	1	-0.1334	0.911275	-0.1244	0.996583
Rv1862	-0.0147	0.999999	0.0257	0.999999	-0.0897	0.96714	-0.163	0.583745
Rv1863c	0.0356	0.999964	-0.0586	0.996003	-0.0851	0.942281	-0.1729	0.794375
Rv1864c	-0.0214	0.999994	0.0008	1	0.0426	0.999846	0.0673	0.995216
Rv1865c	0.0484	0.999985	-0.0301	0.999997	-0.0064	1	0.1292	0.919584
Rv1866	0.0001	1	0.046	0.999988	0.037	0.999936	0.1789	0.270447
Rv1867	0.0783	0.992878	-0.0588	0.999851	-0.0817	0.991777	-0.0841	0.999807
Rv1868	-0.1111	0.665637	-0.0052	1	0.0535	0.999682	-0.4408	6.95e-05
Rv1869c	-0.0605	0.986738	-0.1896	0.066918	0.0979	0.929821	-0.4052	1.37e-05
Rv1870c	-0.0168	0.999986	0.0049	1	-0.1165	0.697692	-0.1269	0.87879
Rv1871c	0.0183	1	-0.0181	0.99999	-0.0898	0.739861	0.0662	0.979674
Rv1872c	0.0143	1	-0.0259	0.999966	-0.0669	0.977469	-0.0262	0.999988
Rv1873	-0.0895	0.999749	0.1225	0.998514	-0.3462	0.061468	0.0825	0.999923
Rv1874	-0.0083	1	-0.0943	0.996292	-0.0052	1	0.047	0.999882
Rv1875	0.0626	0.999829	0.0825	0.999786	0.16	0.545589	0.2821	0.028857
Rv1876	0.0445	0.999894	-0.1117	0.976685	0.057	0.9975	0.2014	0.34117
Rv1877	0.0652	0.991063	0.0301	0.999996	-0.0544	0.998163	-0.117	0.897854
Rv1878	0.0779	0.997726	-0.0067	1	-0.0629	0.996902	-0.0574	0.999961
Rv1879	0.1204	0.540851	-0.0573	0.999359	-0.116	0.656612	0.2242	0.023051
Rv1880c	0.0106	1	-0.0432	0.999833	0.0579	0.99562	0.0969	0.998771
Rv1881c	0.0945	0.964336	-0.0656	0.999583	0.2164	0.016478	0.178	0.447078
Rv1882c	0.1061	0.891459	0.0801	0.995191	0.5494	1.12e-14	0.1646	0.248858
Rv1883c	0.0406	0.999938	0.0049	1	0.8648	8.84e-43	0.3518	0.0034
Rv1884c	0.0137	1	0.0447	0.999956	0.9711	1.61e-44	0.7541	3.06e-22
Rv1885c	-0.0508	0.996323	-0.0791	0.996	-0.2662	0.003754	0.1862	0.264662
Rv1886c	-0.0464	0.995076	-0.1301	0.624899	-0.1886	0.005725	0.1449	0.451836
Rv1887	0.0458	0.999497	-0.0316	0.999949	-0.1183	0.255897	-0.1812	0.547933
Rv1888A	0.0971	0.994619	-0.1167	0.999494	-0.1535	0.878605	-0.2282	0.507194
Rv1888c	0.0121	1	0.0221	1	-0.2454	0.002685	-0.0565	0.999879
Rv1889c	-0.1103	0.997256	-0.1319	0.998845	-0.151	0.905074	0.1161	0.968128
Rv1890c	0.0012	1	-0.1283	0.977562	-0.1903	0.655064	0	1
Rv1891	0.1848	0.05712	-0.0254	0.999992	-0.1826	0.031635	-0.0014	1
Rv1892	0.0875	0.965373	-0.0468	0.999931	-0.2494	0.006456	-0.0477	0.999985
Rv1893	0.0294	0.999998	-0.1092	0.984694	-0.2445	0.030441	0.1942	0.423382
Rv1894c	0.0825	0.969656	0.0726	0.999693	-0.1316	0.663075	0.0774	0.982401
Rv1895	-0.0224	0.999992	0.0714	0.999639	-0.2988	0.001334	0.117	0.900926
Rv1896c	0.0125	1	-0.0108	1	-0.286	0.000642	0.2368	0.034572
Rv1897c	0.0595	0.999947	0.0119	1	-0.227	0.051056	-0.092	0.998919
Rv1898	-0.0109	1	0.1162	0.944964	-0.2125	0.064346	-0.0576	0.999978
Rv1899c	0.0952	0.962778	0.036	0.999989	-0.2423	0.000104	-0.3761	0.001092
Rv1900c	0.0492	0.998599	0.0119	1	-0.1069	0.704119	-0.1187	0.847206
Rv1901	-0.0317	0.999667	0.0223	0.999999	-0.0764	0.992986	0.0458	0.999897
Rv1902c	-0.0357	0.99959	-0.0692	0.993345	-0.2153	0.002668	0.0529	0.999788
Rv1903	0.0448	0.999908	-0.0495	0.999949	-0.1433	0.652381	-0.0461	0.999996
Rv1904	0.0204	1	-0.0512	0.999649	-0.1757	0.065994	-0.2319	0.03715
Rv1905c	-0.0456	0.999451	-0.0453	0.999879	-0.0074	1	-0.1746	0.992536
Rv1906c	0.046	0.99955	-0.0704	0.997532	-0.0438	0.99976	0.1523	0.381206
Rv1907c	-0.0568	0.99901	0.0699	0.999704	-0.0965	0.953641	-0.1452	0.745085
Rv1908c	0.0406	0.99939	0.1686	0.237338	-0.224	0.003855	0.1651	0.115195
Rv1909c	0.0621	0.999823	-0.0383	0.999991	-0.3003	0.030735	-0.0255	1
Rv1910c	-0.0056	1	0.0524	0.999967	-0.4509	1.15e-05	-0.0743	0.999874
Rv1911c	-0.0641	0.997179	0.1245	0.805748	-0.5323	1.2e-11	-0.2013	0.624287
Rv1912c	0.0692	0.997906	0.0393	0.999998	-0.1549	0.817373	0.2309	0.104978
Rv1913	0.0589	0.999068	-0.0431	0.999932	-0.3844	0.000498	-0.1111	0.983626
Rv1914c	0.0309	0.999999	-0.0046	1	-0.298	0.00861	-0.1345	0.997525
Rv1915	0.079	0.911452	-0.0915	0.90639	-0.2557	0.000194	0.1225	0.735065
Rv1916	0.131	0.276353	-0.0044	1	-0.3277	0.000117	0.159	0.403668
Rv1917c	0.0809	0.997398	-0.0447	0.999924	-0.065	0.999631	-0.0722	0.999769
Rv1918c	-0.0745	0.982132	0.0617	0.999438	0.0377	0.999852	-0.0896	0.99063
Rv1919c	0.0286	0.999993	-0.0993	0.973131	-0.1913	0.031235	-0.0262	1
Rv1920	0.0269	0.999999	-0.1071	0.955719	-0.1298	0.960249	0.2949	0.015195
Rv1921c	0.0865	0.996482	-0.136	0.79153	-0.1705	0.362602	0.0729	0.999273
Rv1922	-0.0341	0.999922	-0.1164	0.980152	-0.2333	0.012499	0.0589	0.998111
Rv1923	-0.0971	0.643939	-0.0005	1	-0.0692	0.996873	0.0316	0.999995
Rv1924c	-0.0569	0.997769	-0.0874	0.969485	-0.1963	0.043305	-0.1274	0.864916
Rv1925	-0.001	0.999997	-0.0756	0.95215	0.05	0.994878	0.1647	0.141244
Rv1926c	-0.0125	0.999998	-0.0444	0.999853	-0.0247	0.999999	-0.013	1
Rv1927	0.0407	0.999991	-0.1348	0.770595	0.0245	0.999986	-0.145	0.757617
Rv1928c	0.006	1	-0.0129	1	-0.1642	0.467131	0.0236	1
Rv1929c	0.1486	0.581873	0.1413	0.934804	-0.32	0.001213	-0.1541	0.919252
Rv1930c	0.1756	0.998344	0.2785	0.817189	-0.0809	0.999993	0.2822	0.945831
Rv1931c	-0.0903	0.999809	0.1152	0.999497	0.0515	0.999994	0.1017	0.999135
Rv1932	0.0403	0.999682	-0.1505	0.334755	-0.232	0.001188	0.0951	0.937883
Rv1933c	-0.0765	0.991981	0.0727	0.999972	-0.1878	0.342451	0.0274	0.999996
Rv1934c	-0.0017	1	-0.0799	0.999882	-0.2451	0.041536	-0.2196	0.243759
Rv1935c	-0.0023	1	0.0726	0.999979	-0.0472	0.999996	-0.0296	1
Rv1936	-0.0102	1	0.0551	0.99999	-0.2395	0.21654	0.0394	0.999995
Rv1937	0.0219	1	-0.1152	0.983966	-0.2895	0.0004	-0.2063	0.142522
Rv1938	0.1806	0.959677	0.0721	0.99996	-0.2653	0.086829	-0.0414	0.999999
Rv1939	0.1404	0.97346	0.1459	0.99769	0.016	1	-0.4174	0.033229
Rv1940	-0.043	0.999979	0.097	0.997767	-0.179	0.501296	-0.0762	0.99995
Rv1941	-0.0505	0.99789	-0.0052	1	-0.0025	1	-0.0578	0.999871
Rv1942c	0.0593	0.999943	-0.0282	0.999992	-0.0903	0.994099	-0.1632	0.703727
Rv1943c	0.0949	0.969318	-0.0376	0.99999	0.0018	1	-0.0073	1
Rv1944c	0.1387	0.862292	0.0623	0.999964	-0.0624	0.9998	0.0305	0.999999
Rv1945	-0.0285	0.999977	-0.0337	0.999981	-0.1656	0.246354	0.0741	0.98831
Rv1946c	0.0767	0.998013	-0.0907	0.990148	-0.3139	0.002987	0.1705	0.879998
Rv1947	0.0289	0.999999	-0.0024	1	-0.4786	1.47e-06	0.0514	0.999906
Rv1948c	-0.0379	0.999994	0.0305	1	-0.0471	0.999994	0.0745	0.9993
Rv1949c	-0.0833	0.999322	0.0996	0.998333	-0.1147	0.991645	0.0449	0.999957
Rv1950c	-0.0613	0.999981	0.0778	0.999959	-0.2113	0.714955	0.0029	1
Rv1951c	-0.1159	0.969228	-0.1391	0.947799	-0.1862	0.537542	0.2159	0.375309
Rv1952	0.0764	0.997795	-0.0947	0.997908	0.044	0.999945	0.0622	0.999937
[truncated: 2,033 more rows]

## Sheet: Fig. 2e
Fig 2e.	Fraction band intensities in fig 2d.
			Fraction denatured
		Ca2+ μM	Replicate 1	Replicate 2
		12.5	0.0800585	0.092346
		25	0.0803531	0.080365
		50	0.0608227	0.075791
		100	0.147872	0.178953
		200	0.295119	0.367951
		400	0.446383	0.546234
		800	0.893462	0.920026
		1600	0.841212	0.903249
		3200	1	1
Using Graph Pad Prism		KD (μM)	407.8	359.6
		Avg KD (μM)	383.7
	Fig 2d is the representative of Replicate 1

## Sheet: Fig. 2g
Fig 2g.	Percentage change in Ca2+ concentration between chambers after dialysis.
	Replicate no.	PE15/PPE20	CBP	Rv0831c	Buffer
	1	33.74	36.2083	-4.07253	-6.37244
	2	38.0257	50.6485	-15.8445	-6.8708
	3	21.74	19.3475	-0.50969	-3.36987

## Sheet: Fig. 3b
Fig 3b.	Fold change ATP levels
			Mtb strains
		Replicate no.	WT	KO	Comp
		1	2.73	1.71555	2.18
		2	2.6	1.947	2.81
		3	2.98	2.05	2.84
		4	2.68	1.88	2.596

## Sheet: Fig. 3d
Fig 3d.	Biofilm quantification using crystal violet absorbance at 600nm
			Mtb strains Absorbance 600nm
			WT				KO				Comp
			1	2	3	4	1	2	3	4	1	2	3	4
		Ca2+ free	10.2	10.3	12.97	12.2	7.8	12.627	7.2	7.06	18.03	24.75	20.48	20.79
		10μM Ca2+	9.81	14.643	21.195	11.16	13.095	14.013	13.203	14.742	25.32	20.106		18.66
		100μM Ca2+	23.049	15.174	26.874	22.95	19.845	14.945		18.96	18.414	35.1	27.25
		1mM Ca2+	27.6008	34.182	27.567	36.7133	17.037	18.144	21.141	27.702	29.75	41.62	35
		10mM Ca2+	61.965	53.946		57.591	25.3	23.15	36.6		53.217	53.946	55.404	46.656

## Sheet: Fig. 4b
Fig 4b.
	Time (sec)	7H9 media	7H9 media_Ca2+	Sauton's media	Sauton's media_Ca2+
	0	7.99128	5.89107	2.30266	2.29515
	5	7.72926	6.22044	2.34139	2.3711
	10	7.1162	6.69544	2.35254	2.37795
	15	6.39856	7.10185	2.36523	2.39343
	20	6.33539	7.14703	2.32107	2.31082
	25	5.82321	6.89832	2.26424	2.14015
	30	6.3108	6.28872	2.19212	2.01012
	35	5.82097	6.37445	2.22968	2.05829
	40	6.0159	6.83808	2.29002	2.21124
	45	6.69041	6.48254	2.29739	2.22888
	50	7.16182	6.37887	2.21733	2.38709
	55	7.24831	6.44629	2.20174	2.44722
	60	7.07118	6.50561	2.26064	2.41937
	65	6.87247	6.44935	2.37864	2.37505
	70	7.2192	6.66665	2.38535	2.28563
	75	6.88622	6.6271	2.45937	2.17566
	80	7.19602	6.74871	2.54689	2.20631
	85	6.65354	7.46333	2.67404	2.35423
	90	7.11933	7.71022	2.69683	2.42328
	95	6.99631	7.75982	2.47061	2.52624
	100	6.93932	7.61324	2.26349	2.64386
	105	6.55189	6.91004	2.17019	2.61757
	110	6.36795	6.50357	2.24088	2.62587
	115	5.94858	6.05516	2.25068	2.54056
	120	5.82649	5.83524	2.26163	2.52929
	125	5.68112	5.43164	2.32868	2.55293
	130	5.87754	5.55942	2.34804	2.48754
	135	5.43963	5.56829	2.3004	2.45672
	140	5.70624	6.04529	2.2875	2.45035
	145	6.10886	5.78086	2.17761	2.37301
	150	6.2335	6.0106	2.13045	2.41044
	155	6.40638	6.20434	2.16217	2.48274
	160	6.29342	6.51629	2.30227	2.54085
	165	6.20852	6.47567	2.39003	2.44848
	170	5.79835	5.96742	2.3771	2.42749
	175	5.58193	6.00578	2.45965	2.47951
	180	5.96761	6.04132	2.51576	2.31334
	185	5.63912	5.81874	2.60914	2.23726
	190	5.83488	5.88608	2.67491	2.18409
	195	5.96133	5.2807	2.57338	2.05498
	200	6.06387	5.52133	2.58782	2.11379
	205	6.32835	5.74446	2.59787	2.25912
	210	6.64054	5.55369	2.6113	2.26996
	215	6.52017	5.86697	2.55646	2.28066
	220	6.42596	5.7186	2.3914	2.30935
	225	6.23919	6.01675	2.35469	2.37602
	230	6.89167	6.62735	2.36228	2.22354
	235	6.81832	6.68317	2.35083	2.22735
	240	6.41919	6.99609	2.31363	2.19439
	245	6.41379	7.14199	2.32694	2.11863
	250	6.23994	7.00309	2.47152	2.14063
	255	5.9203	6.25666	2.43141	2.19472
	260	6.33276	6.0901	2.48695	2.20103
	265	5.43912	6.12371	2.45011	2.1862
	270	6.49421	4.71215	2.40721	2.2579
	275	6.70479	5.46442	2.32404	2.27539
	280	7.31443	6.49207	2.28289	2.16898
	285	7.42635	7.20277	2.25212	2.20725
	290	7.40648	8.18436	2.2932	2.20553
	295	7.45837	8.56626	2.38718	2.28305
	300	7.17612	8.26886	2.44091	2.39243
	Add	no Ca2+	Ca2+	no Ca2+	Ca2+
	316	6.54414	7.68309	2.46834	2.43899
	332	6.81547	7.59523	2.59921	2.5771
	348	6.32692	6.7981	2.63105	2.73822
	364	7.20163	5.64875	2.63488	2.98376
	380	6.99652	6.32915	2.60753	3.09501
	396	6.90515	6.23514	2.5554	3.10796
	412	6.74347	6.22134	2.55824	3.20362
	428	6.73947	6.14707	2.51064	3.19928
	444	6.6553	6.16822	2.46918	3.26272
	460	6.48101	6.22189	2.4521	3.28118
	476	6.48447	6.41129	2.49574	3.33927
	492	6.66847	6.56431	2.5818	3.44914
	508	6.73148	6.78529	2.63369	3.56901
	524	6.67183	6.99192	2.63541	3.68824
	540	6.78252	7.01226	2.635	3.72184
	556	6.86132	7.00085	2.61999	3.71113
	572	6.6842	6.88392	2.5865	3.83569
	588	7.16641	7.0667	2.54213	3.84197
	604	7.22049	7.09456	2.46714	3.97878
	620	7.14998	7.15541	2.50675	3.99327
	636	7.30318	7.08515	2.55857	4.08511
	652	7.1558	7.01149	2.57783	4.15807
	668	7.12331	6.65521	2.56832	4.21432
	684	7.0797	6.56333	2.51159	4.31214
	700	7.06406	6.4081	2.44259	4.30923
	716	7.03314	6.23061	2.38492	4.36254
	732	6.95969	6.25458	2.3487	4.51801
	748	7.28936	6.48265	2.35716	4.64211
	764	7.20898	6.47704	2.3478	4.69599
	780	7.00931	6.60816	2.43247	4.66961
	796	6.99721	6.61806	2.46751	4.74181
	812	6.71629	6.50696	2.45707	4.87183
	828	6.55678	6.25266	2.47681	4.99447
	844	6.55383	6.35965	2.48153	5.20272
	860	6.37173	6.35206	2.48296	5.27203
	876	6.51661	6.48417	2.48159	5.52251
	892	6.57347	6.72155	2.46859	5.63958
	908	6.48164	6.75062	2.45937	5.70858
	924	6.57384	6.63945	2.42683	5.67335
	940	6.51697	6.64995	2.44365	5.61453
	956	6.50465	6.63255	2.45447	5.66375
	972	6.23401	6.45374	2.41698	5.72862
	988	6.27092	6.45666	2.44682	5.72655
	1004	6.23049	6.45419	2.43075	5.79675
	1020	6.37771	6.58271	2.45826	5.84357
	1036	6.75196	6.80922	2.45713	5.97903
	1052	7.17261	6.88549	2.40282	5.88947
	1068	7.46886	6.74725	2.39387	6.01752
	1084	7.65105	6.93247	2.40788	6.16302
	1100	7.68509	7.0741	2.43492	6.21468
	1116	7.46375	7.09997	2.45334	6.38641
	1132	7.14659	6.93864	2.44484	6.43026
	1148	6.76029	7.04438	2.43319	6.49432
	1164	6.51678	7.10406	2.39036	6.49173
	1180	6.51283	7.19489	2.46235	6.59711
	1196	6.67009	7.15833	2.45664	6.62668
	1226	6.75546	7.0067	2.42887	6.64503
	1242	6.83134	6.97138	2.47192	6.79678
	1258	6.77962	6.91879	2.49741	7.02361
	1274	6.92797	6.87869	2.50357	6.85676
	1290	6.8712	6.61766	2.50362	7.06654
	1306	6.84412	6.56745	2.52063	7.40072
	1322	6.85317	6.75426	2.50254	7.4585
	1338	6.92996	7.01559	2.50376	7.60045
	1354	6.99366	6.99871	2.52436	7.71509
	1370	7.12643	7.03957	2.48779	7.94078
	1386	7.0084	7.16067	2.48297	8.27918
	1402	6.94826	7.11221	2.46277	8.43138
	1418	6.70083	6.95434	2.46523	8.4439
	1434	6.70592	7.01429	2.45521	8.05973
	1450	6.69144	6.94113	2.43736	8.13972
	1466	6.90722	7.20012	2.46785	8.07287
	1482	6.9148	7.19753	2.46015	7.68847
	1498	7.01172	7.1818	2.46234	7.55925
	1514	7.01165	6.95063	2.44025	7.55849
	1530	7.03113	6.78218	2.39213	7.67941
	1546	6.90294	6.65556	2.40885	7.75618
	1562	6.76724	6.36971	2.38659	8.07473
	1578	6.5705	6.31382	2.40724	8.41576
	1594	6.6904	6.36047	2.39192	8.7983
	1610	6.66635	6.72204	2.3875	8.9462
	1626	6.77011	6.99319	2.41879	8.97528
	1642	6.72495	7.02555	2.38714	8.82985
	1658	6.93997	7.08292	2.37372	8.68935
	1674	6.73798	7.02733	2.34568	8.48731
	1690	7.03342	6.96746	2.31949	8.03819
	1706	7.20033	6.62294	2.35994	7.67739
	1722	7.07526	6.44967	2.37387	7.56284
	1738	7.26644	6.35187	2.40534	7.69976
	1754	7.3281	6.55614	2.43936	7.966
	1770	7.10687	6.69853	2.42445	7.9155
	1786	6.94982	6.77459	2.42596	8.16523
	1802	6.80437	6.95358	2.38338	8.34693
	1818	6.92758	6.90271	2.32263	8.50743
	1834	6.94015	6.89889	2.27849	8.79874
	1850	7.17679	6.90036	2.28604	8.70453
	1866	7.20591	6.51584	2.31702	8.79116
	1882	6.89799	6.58645	2.35472	8.30483
	1898	7.24031	6.68758	2.41041	8.52593
	1914	7.05064	6.59088	2.40593	8.58287
	1930	7.0393	6.43198	2.35368	8.46606
	1946	6.83661	6.55408	2.35073	8.98967
	1962	6.59276	6.52556	2.32481	9.28427
	1978	6.65682	6.35241	2.30116	9.40025
	1994	6.70713	6.42534	2.2881	9.85266
	2010	6.61101	6.46071	2.30054	9.55093
	2026	6.48698	6.37594	2.31505	9.41589
	2042	6.49978	6.50011	2.32683	8.81305
	2058	6.50128	6.60533	2.33609	8.61514
	2074	6.44713	6.57879	2.31394	8.27933
	2090	6.58939	6.47884	2.29107	8.03019
	Add	no EGTA	EGTA	no EGTA	EGTA
	2106	6.56716	6.55397	2.28848	8.33531
	2122	6.61597	6.59077	2.3184	8.36339
	2138	6.91091	6.60356	2.33385	8.58391
	2154	6.99496	6.67708	2.29209	9.01054
	2170	7.07814	6.523	2.29661	8.98448
	2186	7.05295	6.51338	2.33352	9.0471
	2202	7.257	6.38688	2.35197	9.27069
	2218	7.0956	6.33013	2.42369	9.32526
	2234	7.15301	6.188	2.43629	9.53306
	2250	6.90371	5.67936	2.41592	9.46337
	2266	6.91809	5.67723	2.41215	9.42099
	2282	6.85567	5.60295	2.43202	9.53331
	2298	6.68116	5.47882	2.38814	9.41637
	2314	6.62156	5.49432	2.34467	9.28466
	2330	6.60712	5.3452	2.34556	8.92649
	2346	6.40593	5.36572	2.31921	8.85415
	2362	6.55508	5.48096	2.2785	9.06147
	2378	6.44856	5.52636	2.28452	9.13476
	2394	6.51405	5.54213	2.25285	9.18361
	2410	6.47565	5.50944	2.2401	9.11981
	2426	6.40517	5.55638	2.23495	8.99048
	2442	6.55978	5.49178	2.22583	9.09462
	2458	6.64111	5.44456	2.23806	8.72908
	2474	6.89048	5.48444	2.24739	8.42874
	2490	6.82649	5.37759	2.22773	8.01055
	2506	6.93073	5.28437	2.17819	8.02802
	2522	7.14642	5.3811	2.16123	8.30789
	2538	6.96994	5.22747	2.18888	8.37519
	2554	6.79509	5.11144	2.20105	8.3018
	2570	6.91475	5.13882	2.21634	8.44373
	2586	6.81762	4.98043	2.20846	8.44433
	2602	6.94619	4.97998	2.20229	8.46569
	2618	6.80781	4.93308	2.20219	8.31258
	2634	6.60507	5.07692	2.18588	8.11238
	2650	6.50752	5.16326	2.15648	7.99065
	2666	6.68955	5.13532	2.11497	8.22088
	2682	6.69835	5.08143	2.14013	8.28778
	2698	6.39	4.90699	2.16466	8.16813
	2714	6.31703	4.84996	2.15349	8.24883
	2730	6.50153	4.86961	2.17835	8.35692
	2746	6.4848	4.66824	2.19868	8.23409
	2762	6.58329	4.56333	2.21713	8.11112
	2778	6.67736	4.5216	2.21457	7.91386
	2794	6.60283	4.70859	2.23507	7.84653
	2810	6.50501	4.74879	2.17308	7.63128
	2826	6.57438	4.76602	2.08634	7.53744
	2842	6.51453	4.74461	2.06615	7.46761
	2858	6.3796	4.6892	2.01694	7.51214
	2874	6.42278	4.6922	1.98085	7.66596
	2890	6.45193	4.60199	1.97303	7.76313
	2906	6.50485	4.55692	1.97694	7.76592
	2922	6.71597	4.48939	2.02659	7.80478
	2938	6.79196	4.46953	2.0793	7.74269
	2954	6.72253	4.54624	2.1467	7.87926
	2970	6.6259	4.52497	2.15642	7.76993
	2986	6.65198	4.55521	2.15535	7.68056
	3002	6.69387	4.49368	2.15586	7.65162
	3018	6.72172	4.40617	2.12425	7.43668
	3034	6.832	4.37211	2.08489	7.23336
	3050	6.96792	4.35069	2.03322	7.08356

## Sheet: Fig. 4c
Fig 4c.
Excitation 432nm
	Relative fluorescence unit (RFU)
Emission (nm)	Ca2+ free	0.1mM Ca2+	1mM Ca2+	10mM Ca2+
456	-74	-67	-304	-792
458	260	408	-318	-1131
460	558	915	126	-797
462	1305	1218	560	-465
464	1445	2185	841	-135
466	2733	2618	1263	-582
468	3314	3449	1757	397
470	3534	4132	1826	584
472	4050	4371	2056	635
474	4566	4932	2315	1282
476	4428	4925	2463	638
478	4434	4693	2267	685
480	4355	4852	2123	811
482	4611	4497	2282	812
484	4163	4533	2194	518
486	4108	4985	2097	1016
488	3948	4495	1906	1089
490	3961	4144	2073	938
492	3760	4483	2142	384
494	4226	4632	2350	852
496	4126	4600	2115	983
498	4262	5050	2400	845
500	4883	4802	2596	1234
502	4609	5208	2345	1444
504	4496	5379	2955	1836
506	4854	5211	3073	2288
508	5642	5939	3517	3193
510	5723	6250	4353	3838
512	6674	6744	5008	4803
514	7342	7914	6472	6594
516	8163	8251	7436	8241
518	8958	10203	8775	10799
520	9739	11217	11538	13333
522	11836	12797	13360	15064
524	12235	13847	14847	18329
526	13071	14855	15911	19590
528	13780	14921	15829	19862
530	13489	15033	16230	20590
532	13231	14404	15552	19932
534	12559	13941	15222	19125
536	11980	12938	15068	18070
538	10967	11831	13228	17111
540	10639	11619	13006	15129
542	9405	10299	11509	14057
544	8571	9565	11051	12683
546	8219	9107	9868	12206
548	7123	7751	8953	11211
550	7061	7367	8497	10008
552	6213	7023	7790	9111
554	5791	6383	6650	8671
556	5915	5942	6285	8156

## Sheet: Fig. 4d
Fig 4d.
		Mtb strains FRET ratio
	Time (sec)	WT	KO	Comp
	0	2.02452	1.91134	1.9837
	23	2.02786	1.90427	1.97452
	46	2.03202	1.88968	1.97865
	69	2.02994	1.88131	1.96608
	92	2.04806	1.85988	1.98246
	115	2.06798	1.87095	2.00339
	138	2.07594	1.86956	2.00437
	161	2.09319	1.90374	2.00747
	184	2.0863	1.94963	2.01384
	207	2.11057	1.97056	2.02334
	230	2.11261	1.98636	2.01577
	253	2.14426	2.08176	2.03161
	276	2.1539	2.13042	2.04317
	299	2.14671	2.15872	1.99171
	322	2.16506	2.16393	1.96676
	345	2.15152	2.16108	1.9307
	368	2.11009	2.10783	1.80526
	391	2.06933	2.08264	1.69855
	414	2.05749	2.02945	1.61478
	437	2.04988	1.96421	1.62841
	460	2.00237	1.93029	1.61889
	483	2.04286	1.97104	1.64591
	506	2.03765	1.9653	1.70529
	529	2.08788	2.01308	1.74507
	552	2.12139	2.07434	1.79448
	575	2.15751	2.08403	1.80111
	598	2.1589	2.10418	1.75745
	Add	5mM Ca2+
	621	2.16872	2.12372	1.69681
	644	2.21064	2.23749	1.75202
	667	2.2675	2.36569	1.89295
	690	2.32559	2.50597	1.99101
	713	2.43954	2.63374	2.16391
	736	2.5468	2.77401	2.36778
	759	2.69814	2.91343	2.5511
	782	2.78549	3.007	2.66757
	805	2.87962	3.07196	2.77693
	828	2.9061	3.04591	2.89843
	851	2.94452	3.05813	2.93913
	874	2.96716	3.12925	3.07808
	897	3.05331	3.17078	3.19774
	920	3.14963	3.23898	3.30896
	943	3.28858	3.31704	3.37971
	966	3.50944	3.43931	3.54014
	989	3.76714	3.59019	3.63184
	1012	4.05179	3.68171	3.72083
	1035	4.44584	3.81448	3.97117
	1058	4.80553	3.86316	4.15592
	1081	5.1249	3.95593	4.36098
	1104	5.4293	3.96486	4.56247
	1127	5.68209	4.0238	4.8678
	1150	5.87624	4.0762	5.07448
	1173	6.02797	4.15716	5.19305
	1196	6.12614	4.17366	5.47506
	1219	6.12173	4.20715	5.50651
	1242	6.20292	4.2951	5.5567
	1265	6.2381	4.38926	5.55157
	1288	6.28576	4.48606	5.45243
	1311	6.38965	4.52129	5.79456
	1334	6.62198	4.53641	6.11468
	1357	6.90639	4.62248	6.61283
	1380	7.15693	4.67543	6.85112
	1403	7.43798	4.7147	7.20216
	1426	7.54049	4.71714	7.52137
	1449	7.739	4.72007	7.52589
	1472	7.93771	4.74533	7.49024
	1495	8.00619	4.70181	7.44654
	1518	8.06047	4.61975	7.54593
	1541	8.0621	4.59616	8.01025
	1564	8.1354	4.65785	8.3352
	1587	8.3294	4.7583	8.54134
	1610	8.41378	4.80425	8.86831
	1633	8.55483	4.87527	9.16039
	1656	8.58219	4.89065	9.41045
	1679	8.92929	4.91991	9.44252
	1702	9.22321	4.93308	9.46366
	1725	9.41418	4.927	9.40005
	1748	9.27046	4.92683	9.39566
	1771	9.12319	4.99004	9.28115
	1794	9.01229	5.01849	9.20224
	1817	8.98991	5.08032	9.29208
	1840	8.85143	5.06658	9.66248
	1863	8.9258	5.09989	9.78954
	1886	8.99295	4.97258	10.0964
	1909	9.246	4.99932	10.2664
	1932	9.37671	4.95492	10.2173
	1955	9.41292	4.98548	10.1119
	1978	9.2817	5.02183	10.0171
	2001	9.15992	5.0169	9.76956
	2024	9.06772	5.03848	9.60142
	2047	9.14175	4.9727	9.47208
	2070	9.11714	4.98036	9.55724
	2093	9.24487	4.97935	9.58683
	2116	9.28897	4.96238	9.62986
	2139	9.41181	4.93901	9.69172
	2162	9.38833	4.84549	9.81022
	2185	9.39276	4.90913	9.86672
	2208	9.33645	4.97864	10.151
	2231	9.25343	5.12339	10.3245
	2254	9.26375	5.21752	10.2322
	2277	9.40956	5.10306	10.1087
	2300	9.42205	5.25142	10.196
	2323	9.45528	5.31001	10.0811
	2346	9.48984	5.3607	9.88357
	2369	9.54852	5.26759	9.76278
	2392	9.5054	5.15076	9.74442
	2415	9.45864	5.09059	9.60927

[truncated: 6 more sheets: Fig. S1a, Fig. S1b, Fig. S1c, Fig. S1d, Fig. S3b, Fig. S3d]
